# Supplementary material for: 2-(2-Methyl-1,3-dioxolan-2-yl)-1,1-diphenyl­ethanol
Source: Acta Crystallogr Sect E Struct Rep Online. 2009 Dec 24;66(Pt 1):o225. doi: 10.1107/S1600536809053227 (PMC2980271; doi:10.1107/S1600536809053227)
Supplement: Supplementary file 1 [file e-66-0o225-sup1.cif]

##############################################################################
###                                                                        ###
###        Electronic paper (Acta Crystallographica Section E)             ###
###                                                                        ###
##############################################################################
#                                                                            #
# This CIF contains the data in a paper accepted for publication in Acta     #
# Crystallographica Section E. It conforms to the requirements of Notes      #
# for Authors for Section E, and has been peer reviewed under the auspices   #
# of the IUCr Commission on Journals.                                        #
#                                                                            #
# Full details of the Crystallographic Information File format               #
# are given in the paper "The Crystallographic Information File (CIF):       #
# a New Standard Archive File for Crystallography" by S. R. Hall, F. H.      #
# Allen and I. D. Brown [Acta Cryst. (1991), A47, 655-685].                  #
#                                                                            #
# The current version of the core CIF dictionary is obtainable from          #
# ftp://ftp.iucr.org/pub/cif_core.dic. The current version number is 2.4.    #
#                                                                            #
# Software is freely available for graphical display of the structure(s) in  #
# this CIF.  For information consult the CIF home page http://www.iucr.org/  #
# cif/home.html                                                              #
#                                                                            #
# This file may be used for bona fide research purposes within the           #
# scientific community so long as proper attribution is given to the journal # 
# article from which it was obtained.                                        #
#                                                                            #
##############################################################################
                                             
data_I
_audit_creation_method     SHELXL-97
_chemical_name_systematic
;
2-(2-Methyl-1,3-dioxolan-2-yl)-1,1-diphenylethanol
;
_chemical_name_common     ?
_chemical_formula_moiety     'C18 H20 O3'
_chemical_formula_sum     'C18 H20 O3'
_chemical_formula_iupac     'C18 H20 O3'
_chemical_formula_weight     284.34
_chemical_melting_point     ?
_symmetry_cell_setting     monoclinic
_symmetry_space_group_name_H-M     'P2(1)/c'
loop_
    _symmetry_equiv_pos_as_xyz
    'x, y, z'
    '-x, y+1/2, -z+1/2'
    '-x, -y, -z'
    'x, -y-1/2, z-1/2'
_cell_length_a     5.7961(4)
_cell_length_b     8.8271(7)
_cell_length_c     29.754(2)
_cell_angle_alpha     90.00
_cell_angle_beta     92.150(7)
_cell_angle_gamma     90.00
_cell_volume     1521.26(19)
_cell_formula_units_Z     4
_cell_measurement_reflns_used     2617
_cell_measurement_theta_min     3.4230
_cell_measurement_theta_max     28.5872
_cell_measurement_temperature     173(2)
_exptl_crystal_description     plate
_exptl_crystal_colour     colourless
_exptl_crystal_size_max     0.68
_exptl_crystal_size_mid     0.35
_exptl_crystal_size_min     0.09
_exptl_crystal_density_diffrn     1.241
_exptl_crystal_density_meas     ?
_exptl_crystal_density_method     'not measured'
_exptl_crystal_F_000     608
_exptl_absorpt_coefficient_mu     0.083
_exptl_absorpt_correction_type     multi-scan
_exptl_absorpt_process_details     '(CrysAlis Pro; Oxford Diffraction, 2007)'
_exptl_absorpt_correction_T_min     0.97365
_exptl_absorpt_correction_T_max     1.00000
_exptl_special_details
;
CrysAlisPro, Oxford Diffraction Ltd.,
Version 1.171.33.52 (release 06-11-2009 CrysAlis171 .NET)
(compiled Nov  6 2009,16:24:50)
Empirical absorption correction using spherical harmonics,
 implemented in SCALE3 ABSPACK scaling algorithm.
;
_diffrn_ambient_temperature     173(2)
_diffrn_radiation_type     MoK\a
_diffrn_radiation_wavelength     0.71073
_diffrn_radiation_source     'Enhance (Mo) X-ray Source'
_diffrn_radiation_monochromator     graphite
_diffrn_measurement_device_type     'Oxford Diffraction Gemini'
_diffrn_measurement_method     \w
_diffrn_detector_area_resol_mean     16.0774
_diffrn_reflns_number     5871
_diffrn_reflns_av_R_equivalents     0.0174
_diffrn_reflns_av_sigmaI/netI     0.0381
_diffrn_reflns_theta_min     3.52
_diffrn_reflns_theta_max     28.67
_diffrn_reflns_theta_full     25.00
_diffrn_measured_fraction_theta_max     0.870
_diffrn_measured_fraction_theta_full     0.997
_diffrn_reflns_limit_h_min     -4
_diffrn_reflns_limit_h_max     7
_diffrn_reflns_limit_k_min     -11
_diffrn_reflns_limit_k_max     10
_diffrn_reflns_limit_l_min     -37
_diffrn_reflns_limit_l_max     37
_diffrn_standards_number     0
_diffrn_standards_interval_count     ?
_diffrn_standards_interval_time     ?
_diffrn_standards_decay_%     0
_refine_special_details
;
Refinement of <i>F</i>^2^ against ALL reflections. The weighted <i>R</i>-factor
<i>wR</i> and goodness of fit <i>S</i> are based on <i>F</i>^2^, conventional
<i>R</i>-factors <i>R</i> are based on <i>F</i>, with <i>F</i> set to zero for
negative <i>F</i>^2^. The threshold expression of <i>F</i>^2^ >
\s(<i>F</i>^2^) is used only for calculating <i>R</i>-factors(gt) <i>etc</i>.
and is not relevant to the choice of reflections for refinement.
<i>R</i>-factors based on <i>F</i>^2^ are statistically about twice as large
as those based on <i>F</i>, and <i>R</i>- factors based on ALL data will be
even larger.
;
_reflns_number_total     3407
_reflns_number_gt     2458
_reflns_threshold_expression     I>2sigma(I)
_refine_ls_structure_factor_coef     Fsqd
_refine_ls_matrix_type     full
_refine_ls_R_factor_all     0.0623
_refine_ls_R_factor_gt     0.0408
_refine_ls_wR_factor_gt     0.0948
_refine_ls_wR_factor_ref     0.0995
_refine_ls_goodness_of_fit_ref     1.027
_refine_ls_restrained_S_all     1.028
_refine_ls_number_reflns     3407
_refine_ls_number_parameters     194
_refine_ls_number_restraints     1
_refine_ls_hydrogen_treatment     mixed
_refine_ls_weighting_scheme     calc
_refine_ls_weighting_details
         'calc w=1/[\s^2^(Fo^2^)+(0.0523P)^2^+0.0000P] where P=(Fo^2^+2Fc^2^)/3'
_atom_sites_solution_hydrogens     geom
_atom_sites_solution_primary     direct
_atom_sites_solution_secondary     difmap
_refine_ls_shift/su_max     0.001
_refine_ls_shift/su_mean     0.000
_refine_diff_density_max     0.228
_refine_diff_density_min     -0.187
_refine_ls_extinction_method     none
_refine_ls_extinction_coef     ?
loop_
    _atom_type_symbol
    _atom_type_description
    _atom_type_scat_dispersion_real
    _atom_type_scat_dispersion_imag
    _atom_type_scat_source
    'C' 'C' 0.0033 0.0016
                         'International Tables Vol C Tables 4.2.6.8 and 6.1.1.4'
    'H' 'H' 0.0000 0.0000
                         'International Tables Vol C Tables 4.2.6.8 and 6.1.1.4'
    'O' 'O' 0.0106 0.0060
                         'International Tables Vol C Tables 4.2.6.8 and 6.1.1.4'
_computing_data_collection
;
CrysAlis CCD (Oxford Diffraction, 2007)
;
_computing_cell_refinement
;
CrysAlis RED (Oxford Diffraction, 2007)
;
_computing_data_reduction
;
CrysAlis RED (Oxford Diffraction, 2007)
;
_computing_structure_solution     'SIR97 (Altomare <i>et al.</i>,  1999)'
_computing_structure_refinement     'SHELXL97 (Sheldrick, 2008)'
_computing_molecular_graphics     'ORTEP-3 (Farrugia, 1997)'
_computing_publication_material     'publCIF (Westrip, 2009)'
loop_
    _atom_site_type_symbol
    _atom_site_label
    _atom_site_fract_x
    _atom_site_fract_y
    _atom_site_fract_z
    _atom_site_U_iso_or_equiv
    _atom_site_adp_type
    _atom_site_calc_flag
    _atom_site_refinement_flags
    _atom_site_occupancy
    _atom_site_disorder_assembly
    _atom_site_disorder_group
    C C1 0.9148(2) 0.35245(18) 0.06596(5) 0.0381(4) Uani d . 1 . .
    H H1A 0.9150 0.2620 0.0468 0.057 Uiso calc R 1 . .
    H H1B 1.0740 0.3862 0.0720 0.057 Uiso calc R 1 . .
    H H1C 0.8270 0.4333 0.0506 0.057 Uiso calc R 1 . .
    C C2 0.8042(2) 0.31506(15) 0.10991(4) 0.0276(3) Uani d . 1 . .
    C C3 0.7536(3) 0.10241(17) 0.15222(6) 0.0450(4) Uani d . 1 . .
    H H3A 0.7242 0.1454 0.1822 0.054 Uiso calc R 1 . .
    H H3B 0.8023 -0.0046 0.1558 0.054 Uiso calc R 1 . .
    C C4 0.5432(3) 0.11605(17) 0.12092(6) 0.0465(4) Uani d . 1 . .
    H H4A 0.5403 0.0347 0.0980 0.056 Uiso calc R 1 . .
    H H4B 0.3994 0.1112 0.1378 0.056 Uiso calc R 1 . .
    C C5 0.8041(2) 0.44391(13) 0.14479(4) 0.0214(3) Uani d . 1 . .
    H H5A 0.9611 0.4883 0.1463 0.026 Uiso calc R 1 . .
    H H5B 0.7780 0.3976 0.1745 0.026 Uiso calc R 1 . .
    C C6 0.63093(18) 0.57549(14) 0.13839(4) 0.0193(3) Uani d . 1 . .
    C C7 0.6771(2) 0.67148(14) 0.09647(4) 0.0213(3) Uani d . 1 . .
    C C8 0.8846(2) 0.74953(15) 0.09357(4) 0.0300(3) Uani d . 1 . .
    H H8 0.9982 0.7406 0.1173 0.036 Uiso calc R 1 . .
    C C9 0.9288(2) 0.83969(17) 0.05699(5) 0.0387(4) Uani d . 1 . .
    H H9 1.0708 0.8931 0.0559 0.046 Uiso calc R 1 . .
    C C10 0.7661(3) 0.85235(18) 0.02188(5) 0.0402(4) Uani d . 1 . .
    H H10 0.7960 0.9139 -0.0034 0.048 Uiso calc R 1 . .
    C C11 0.5610(3) 0.77505(18) 0.02399(5) 0.0410(4) Uani d . 1 . .
    H H11 0.4495 0.7829 -0.0001 0.049 Uiso calc R 1 . .
    C C12 0.5150(2) 0.68539(15) 0.06104(4) 0.0306(3) Uani d . 1 . .
    H H12 0.3719 0.6333 0.0622 0.037 Uiso calc R 1 . .
    C C13 0.6400(2) 0.68055(13) 0.17969(4) 0.0208(3) Uani d . 1 . .
    C C14 0.4531(2) 0.77607(15) 0.18647(5) 0.0318(3) Uani d . 1 . .
    H H14 0.3254 0.7752 0.1655 0.038 Uiso calc R 1 . .
    C C15 0.4502(3) 0.87249(17) 0.22329(5) 0.0413(4) Uani d . 1 . .
    H H15 0.3211 0.9368 0.2273 0.050 Uiso calc R 1 . .
    C C16 0.6344(3) 0.87537(17) 0.25425(5) 0.0391(4) Uani d . 1 . .
    H H16 0.6322 0.9406 0.2796 0.047 Uiso calc R 1 . .
    C C17 0.8203(3) 0.78268(16) 0.24777(5) 0.0388(4) Uani d . 1 . .
    H H17 0.9478 0.7846 0.2688 0.047 Uiso calc R 1 . .
    C C18 0.8250(2) 0.68578(15) 0.21082(4) 0.0289(3) Uani d . 1 . .
    H H18 0.9556 0.6228 0.2069 0.035 Uiso calc R 1 . .
    O O1 0.92307(16) 0.18920(10) 0.12962(3) 0.0369(3) Uani d . 1 . .
    O O2 0.56966(15) 0.26253(10) 0.10043(3) 0.0344(2) Uani d . 1 . .
    O O3 0.39885(13) 0.51655(10) 0.13579(3) 0.0244(2) Uani d D 1 . .
    H H1O 0.409(2) 0.4207(11) 0.1220(4) 0.037 Uiso d D 1 . .
loop_
    _atom_site_aniso_label
    _atom_site_aniso_U_11
    _atom_site_aniso_U_22
    _atom_site_aniso_U_33
    _atom_site_aniso_U_12
    _atom_site_aniso_U_13
    _atom_site_aniso_U_23
    C1 0.0378(8) 0.0446(9) 0.0321(8) 0.0005(7) 0.0053(6) -0.0139(7)
    C2 0.0236(6) 0.0255(7) 0.0335(7) 0.0007(6) -0.0033(5) -0.0071(6)
    C3 0.0514(10) 0.0226(8) 0.0614(10) -0.0015(7) 0.0062(8) -0.0012(7)
    C4 0.0409(9) 0.0264(8) 0.0726(12) -0.0062(7) 0.0069(8) -0.0054(8)
    C5 0.0208(6) 0.0232(7) 0.0199(6) -0.0019(5) -0.0009(5) -0.0005(5)
    C6 0.0166(6) 0.0227(6) 0.0188(6) -0.0030(5) 0.0002(5) 0.0006(5)
    C7 0.0229(6) 0.0222(6) 0.0190(6) 0.0022(5) 0.0023(5) -0.0001(5)
    C8 0.0259(7) 0.0365(8) 0.0275(7) -0.0024(6) 0.0009(5) 0.0066(6)
    C9 0.0338(8) 0.0415(9) 0.0414(8) -0.0036(7) 0.0099(6) 0.0131(7)
    C10 0.0485(9) 0.0439(9) 0.0291(7) 0.0100(7) 0.0122(7) 0.0169(7)
    C11 0.0451(9) 0.0525(10) 0.0248(7) 0.0059(8) -0.0052(6) 0.0090(7)
    C12 0.0299(7) 0.0352(8) 0.0265(7) 0.0000(6) -0.0039(5) 0.0030(6)
    C13 0.0235(6) 0.0196(6) 0.0194(6) -0.0038(5) 0.0036(5) 0.0014(5)
    C14 0.0269(7) 0.0347(8) 0.0340(7) 0.0012(6) 0.0028(6) -0.0068(6)
    C15 0.0371(8) 0.0392(8) 0.0487(9) 0.0027(7) 0.0148(7) -0.0157(8)
    C16 0.0486(9) 0.0384(8) 0.0311(8) -0.0096(7) 0.0112(7) -0.0133(7)
    C17 0.0465(9) 0.0411(9) 0.0281(7) -0.0070(7) -0.0071(6) -0.0071(7)
    C18 0.0312(7) 0.0279(7) 0.0273(7) 0.0007(6) -0.0027(5) -0.0023(6)
    O1 0.0331(5) 0.0252(5) 0.0521(6) 0.0051(4) -0.0017(5) -0.0042(5)
    O2 0.0286(5) 0.0299(5) 0.0443(6) -0.0050(4) -0.0044(4) -0.0100(5)
    O3 0.0187(4) 0.0257(5) 0.0288(5) -0.0043(4) 0.0015(3) -0.0015(4)
_geom_special_details
;
All e.s.d.'s (except the e.s.d. in the dihedral angle between two l.s. planes)
are estimated using the full covariance matrix. The cell e.s.d.'s are taken
into account individually in the estimation of e.s.d.'s in distances, angles
and torsion angles; correlations between e.s.d.'s in cell parameters are only
used when they are defined by crystal symmetry. An approximate (isotropic)
treatment of cell e.s.d.'s is used for estimating e.s.d.'s involving l.s.
planes.
;
loop_
    _geom_bond_atom_site_label_1
    _geom_bond_atom_site_label_2
    _geom_bond_site_symmetry_2
    _geom_bond_distance
    _geom_bond_publ_flag
    C1 C2 . 1.5145(18) ?
    C1 H1A . 0.9800 ?
    C1 H1B . 0.9800 ?
    C1 H1C . 0.9800 ?
    C2 O1 . 1.4222(16) ?
    C2 O2 . 1.4539(15) ?
    C2 C5 . 1.5396(17) ?
    C3 O1 . 1.4330(17) ?
    C3 C4 . 1.511(2) ?
    C3 H3A . 0.9900 ?
    C3 H3B . 0.9900 ?
    C4 O2 . 1.4402(17) ?
    C4 H4A . 0.9900 ?
    C4 H4B . 0.9900 ?
    C5 C6 . 1.5422(17) ?
    C5 H5A . 0.9900 ?
    C5 H5B . 0.9900 ?
    C6 O3 . 1.4416(13) ?
    C6 C13 . 1.5387(16) ?
    C6 C7 . 1.5398(16) ?
    C7 C12 . 1.3908(18) ?
    C7 C8 . 1.3914(17) ?
    C8 C9 . 1.3802(18) ?
    C8 H8 . 0.9500 ?
    C9 C10 . 1.385(2) ?
    C9 H9 . 0.9500 ?
    C10 C11 . 1.374(2) ?
    C10 H10 . 0.9500 ?
    C11 C12 . 1.3912(19) ?
    C11 H11 . 0.9500 ?
    C12 H12 . 0.9500 ?
    C13 C18 . 1.3914(18) ?
    C13 C14 . 1.3932(17) ?
    C14 C15 . 1.3879(19) ?
    C14 H14 . 0.9500 ?
    C15 C16 . 1.384(2) ?
    C15 H15 . 0.9500 ?
    C16 C17 . 1.372(2) ?
    C16 H16 . 0.9500 ?
    C17 C18 . 1.3940(18) ?
    C17 H17 . 0.9500 ?
    C18 H18 . 0.9500 ?
    O3 H1O . 0.943(8) ?
loop_
    _geom_angle_atom_site_label_1
    _geom_angle_atom_site_label_2
    _geom_angle_atom_site_label_3
    _geom_angle_site_symmetry_1
    _geom_angle_site_symmetry_3
    _geom_angle
    _geom_angle_publ_flag
    C2 C1 H1A . . 109.5 ?
    C2 C1 H1B . . 109.5 ?
    H1A C1 H1B . . 109.5 ?
    C2 C1 H1C . . 109.5 ?
    H1A C1 H1C . . 109.5 ?
    H1B C1 H1C . . 109.5 ?
    O1 C2 O2 . . 105.42(10) ?
    O1 C2 C1 . . 108.18(10) ?
    O2 C2 C1 . . 108.96(11) ?
    O1 C2 C5 . . 108.16(10) ?
    O2 C2 C5 . . 110.03(10) ?
    C1 C2 C5 . . 115.59(11) ?
    O1 C3 C4 . . 102.69(13) ?
    O1 C3 H3A . . 111.2 ?
    C4 C3 H3A . . 111.2 ?
    O1 C3 H3B . . 111.2 ?
    C4 C3 H3B . . 111.2 ?
    H3A C3 H3B . . 109.1 ?
    O2 C4 C3 . . 103.66(11) ?
    O2 C4 H4A . . 111.0 ?
    C3 C4 H4A . . 111.0 ?
    O2 C4 H4B . . 111.0 ?
    C3 C4 H4B . . 111.0 ?
    H4A C4 H4B . . 109.0 ?
    C2 C5 C6 . . 119.34(10) ?
    C2 C5 H5A . . 107.5 ?
    C6 C5 H5A . . 107.5 ?
    C2 C5 H5B . . 107.5 ?
    C6 C5 H5B . . 107.5 ?
    H5A C5 H5B . . 107.0 ?
    O3 C6 C13 . . 105.32(8) ?
    O3 C6 C7 . . 110.19(9) ?
    C13 C6 C7 . . 108.27(10) ?
    O3 C6 C5 . . 109.66(10) ?
    C13 C6 C5 . . 110.67(9) ?
    C7 C6 C5 . . 112.48(9) ?
    C12 C7 C8 . . 118.05(11) ?
    C12 C7 C6 . . 121.97(11) ?
    C8 C7 C6 . . 119.97(11) ?
    C9 C8 C7 . . 121.39(13) ?
    C9 C8 H8 . . 119.3 ?
    C7 C8 H8 . . 119.3 ?
    C8 C9 C10 . . 119.99(13) ?
    C8 C9 H9 . . 120.0 ?
    C10 C9 H9 . . 120.0 ?
    C11 C10 C9 . . 119.42(13) ?
    C11 C10 H10 . . 120.3 ?
    C9 C10 H10 . . 120.3 ?
    C10 C11 C12 . . 120.71(13) ?
    C10 C11 H11 . . 119.6 ?
    C12 C11 H11 . . 119.6 ?
    C7 C12 C11 . . 120.43(13) ?
    C7 C12 H12 . . 119.8 ?
    C11 C12 H12 . . 119.8 ?
    C18 C13 C14 . . 117.86(12) ?
    C18 C13 C6 . . 123.64(11) ?
    C14 C13 C6 . . 118.50(11) ?
    C15 C14 C13 . . 121.21(13) ?
    C15 C14 H14 . . 119.4 ?
    C13 C14 H14 . . 119.4 ?
    C16 C15 C14 . . 120.30(13) ?
    C16 C15 H15 . . 119.8 ?
    C14 C15 H15 . . 119.8 ?
    C17 C16 C15 . . 119.07(13) ?
    C17 C16 H16 . . 120.5 ?
    C15 C16 H16 . . 120.5 ?
    C16 C17 C18 . . 121.00(13) ?
    C16 C17 H17 . . 119.5 ?
    C18 C17 H17 . . 119.5 ?
    C13 C18 C17 . . 120.55(12) ?
    C13 C18 H18 . . 119.7 ?
    C17 C18 H18 . . 119.7 ?
    C2 O1 C3 . . 106.33(10) ?
    C4 O2 C2 . . 108.53(10) ?
    C6 O3 H1O . . 105.7(8) ?
loop_
    _geom_torsion_atom_site_label_1
    _geom_torsion_atom_site_label_2
    _geom_torsion_atom_site_label_3
    _geom_torsion_atom_site_label_4
    _geom_torsion_site_symmetry_1
    _geom_torsion_site_symmetry_2
    _geom_torsion_site_symmetry_3
    _geom_torsion_site_symmetry_4
    _geom_torsion
    _geom_torsion_publ_flag
    O1 C3 C4 O2 . . . . -30.56(14) ?
    O1 C2 C5 C6 . . . . -162.39(10) ?
    O2 C2 C5 C6 . . . . -47.72(14) ?
    C1 C2 C5 C6 . . . . 76.20(14) ?
    C2 C5 C6 O3 . . . . 57.28(13) ?
    C2 C5 C6 C13 . . . . 173.04(10) ?
    C2 C5 C6 C7 . . . . -65.72(14) ?
    O3 C6 C7 C12 . . . . -4.07(16) ?
    C13 C6 C7 C12 . . . . -118.77(13) ?
    C5 C6 C7 C12 . . . . 118.62(12) ?
    O3 C6 C7 C8 . . . . 174.87(10) ?
    C13 C6 C7 C8 . . . . 60.17(14) ?
    C5 C6 C7 C8 . . . . -62.43(15) ?
    C12 C7 C8 C9 . . . . 0.7(2) ?
    C6 C7 C8 C9 . . . . -178.28(12) ?
    C7 C8 C9 C10 . . . . -0.8(2) ?
    C8 C9 C10 C11 . . . . 0.3(2) ?
    C9 C10 C11 C12 . . . . 0.4(2) ?
    C8 C7 C12 C11 . . . . 0.0(2) ?
    C6 C7 C12 C11 . . . . 178.97(12) ?
    C10 C11 C12 C7 . . . . -0.6(2) ?
    O3 C6 C13 C18 . . . . 137.90(11) ?
    C7 C6 C13 C18 . . . . -104.24(13) ?
    C5 C6 C13 C18 . . . . 19.46(15) ?
    O3 C6 C13 C14 . . . . -42.13(14) ?
    C7 C6 C13 C14 . . . . 75.73(13) ?
    C5 C6 C13 C14 . . . . -160.56(10) ?
    C18 C13 C14 C15 . . . . -0.58(19) ?
    C6 C13 C14 C15 . . . . 179.44(12) ?
    C13 C14 C15 C16 . . . . -0.1(2) ?
    C14 C15 C16 C17 . . . . 0.6(2) ?
    C15 C16 C17 C18 . . . . -0.4(2) ?
    C14 C13 C18 C17 . . . . 0.75(19) ?
    C6 C13 C18 C17 . . . . -179.28(11) ?
    C16 C17 C18 C13 . . . . -0.3(2) ?
    O2 C2 O1 C3 . . . . -29.34(13) ?
    C1 C2 O1 C3 . . . . -145.78(11) ?
    C5 C2 O1 C3 . . . . 88.33(12) ?
    C4 C3 O1 C2 . . . . 37.24(14) ?
    C3 C4 O2 C2 . . . . 13.39(14) ?
    O1 C2 O2 C4 . . . . 9.01(13) ?
    C1 C2 O2 C4 . . . . 124.92(12) ?
    C5 C2 O2 C4 . . . . -107.39(12) ?
loop_
    _geom_hbond_atom_site_label_D
    _geom_hbond_atom_site_label_H
    _geom_hbond_atom_site_label_A
    _geom_hbond_site_symmetry_A
    _geom_hbond_distance_DH
    _geom_hbond_distance_HA
    _geom_hbond_distance_DA
    _geom_hbond_angle_DHA
    O3 H1O O2 . 0.943(8) 1.808(10) 2.6820(12) 152.8(12)
data_global
_journal_date_recd_electronic     2009-12-09
_journal_date_accepted     2009-12-10
_journal_name_full     'Acta Crystallographica, Section E'
_journal_year     2010
_journal_volume     66
_journal_issue      1
_journal_page_first     o225
_journal_page_last     o225
_journal_paper_category     QO
_journal_coeditor_code     JH2121
_publ_contact_author_name     'John McMurtrie'
_publ_contact_author_address
;
Chemistry
Queensland University of Technology
2 George St
Brisbane, Queensland, 4001,
Australia.
;
_publ_contact_author_email     j.mcmurtrie@qut.edu.au
_publ_contact_author_fax      61731381804
_publ_contact_author_phone      61731381220
_publ_section_title
;
2-(2-Methyl-1,3-dioxolan-2-yl)-1,1-diphenylethanol
;
loop_
    _publ_author_name
    _publ_author_footnote
    _publ_author_address
    'Arnold, Dennis P.' .
;
Chemistry
Queensland University of Technology
2 George St
Brisbane, Queensland 4001,
Australia
;
    'McMurtrie, John C.' .
;
Chemistry
Queensland University of Technology
2 George St
Brisbane, Queensland 4001,
Australia
;
