# Supplementary material for: 2-(2-Methyl-1,3-dioxolan-2-yl)-1,1-diphenyl­ethanol
Source: Acta Crystallogr Sect E Struct Rep Online. 2009 Dec 24;66(Pt 1):o225. doi: 10.1107/S1600536809053227 (PMC2980271; doi:10.1107/S1600536809053227)
Supplement: Supplementary file 2 [file e-66-0o225-Isup2.hkl]

# 
# h,k,l, Fc-squared, Fo-squared, sigma(Fo-squared) and status flag 
# 
data_I
_shelx_title ' da09jm3 in P2(1)/c' 
_shelx_refln_list_code          4 
_shelx_F_calc_maximum      149.85 
_exptl_crystal_F_000       608.00 
_reflns_d_resolution_high  0.7407 
 
loop_ 
 _symmetry_equiv_pos_as_xyz 
 'x, y, z' 
 '-x, y+1/2, -z+1/2' 
 '-x, -y, -z' 
 'x, -y-1/2, z-1/2' 
 
_cell_length_a     5.7961 
_cell_length_b     8.8271 
_cell_length_c    29.7544 
_cell_angle_alpha  90.000 
_cell_angle_beta   92.150 
_cell_angle_gamma  90.000 
 
_shelx_F_squared_multiplier     1.000 
 
loop_ 
 _refln_index_h 
 _refln_index_k 
 _refln_index_l 
 _refln_F_squared_calc 
 _refln_F_squared_meas 
 _refln_F_squared_sigma 
 _refln_observed_status 
   1   0   0     6613.02     6130.29     67.42 o 
   2   0   0     1225.04     1235.18      8.73 o 
   3   0   0      991.86      975.62     11.74 o 
   4   0   0      569.81      581.79      6.45 o 
   5   0   0      227.13      218.72      6.08 o 
   6   0   0       72.88       77.82      8.58 o 
   7   0   0      152.69      150.52     11.30 o 
   1   1   0     1164.61     1110.48      8.86 o 
   2   1   0        5.49        7.03      1.41 o 
   3   1   0      280.95      266.90      3.38 o 
   4   1   0      273.89      279.63      4.98 o 
   5   1   0      958.88      940.06      8.33 o 
   6   1   0       45.58       51.96      6.25 o 
   7   1   0        2.73       -3.76      6.52 o 
   0   2   0    18062.90    17509.72     90.03 o 
   1   2   0       63.56       54.16      3.04 o 
   2   2   0     1211.20     1260.49      6.10 o 
   3   2   0      838.72      921.42      6.16 o 
   4   2   0        0.58        0.96      3.11 o 
   5   2   0      226.80      238.53     11.07 o 
   6   2   0        0.57       -1.61      7.02 o 
   7   2   0        1.59        2.45      9.20 o 
   1   3   0      555.90      591.12      6.25 o 
   2   3   0     1201.42     1286.57      8.80 o 
   3   3   0      215.59      204.98      7.22 o 
   4   3   0       94.57      111.76      5.13 o 
   5   3   0        0.01        1.02      3.79 o 
   7   3   0        4.50        4.77      8.68 o 
   0   4   0       77.40       68.01      3.03 o 
   1   4   0      129.05      107.26      1.62 o 
   2   4   0      405.47      427.78      8.95 o 
   3   4   0      159.38      165.10      3.23 o 
   4   4   0      116.73      107.37      5.55 o 
   5   4   0       98.20       80.59      5.54 o 
   6   4   0       13.42       21.13      5.84 o 
   1   5   0      379.25      375.23      3.09 o 
   2   5   0      581.11      615.83      8.55 o 
   3   5   0       25.23       24.79      4.03 o 
   4   5   0       29.86       25.65      4.65 o 
   5   5   0        1.38        2.51      4.14 o 
   6   5   0       50.59       57.11      7.84 o 
   0   6   0      183.47      197.41      4.92 o 
   1   6   0      201.79      195.91      2.54 o 
   2   6   0       15.57       15.90      3.71 o 
   3   6   0       78.98       80.93      5.38 o 
   4   6   0        3.54        7.02      4.77 o 
   5   6   0       31.58       36.66      5.60 o 
   6   6   0       12.84       18.90      7.96 o 
   1   7   0       25.78       22.40      3.35 o 
   2   7   0      418.21      411.98      9.11 o 
   3   7   0       12.21       15.48      7.28 o 
   4   7   0        6.42       11.99      4.89 o 
   5   7   0       39.02       38.21      5.51 o 
   6   7   0       60.86       50.36      7.92 o 
   0   8   0       17.63       21.08      5.60 o 
   1   8   0      218.91      221.13      8.75 o 
   2   8   0      224.13      195.54      6.65 o 
   3   8   0        1.49        3.05      4.39 o 
   4   8   0        0.91        3.13      4.63 o 
   5   8   0        2.31        3.51      4.95 o 
   1   9   0        7.49       12.06      7.84 o 
   2   9   0      395.88      402.69     14.86 o 
   3   9   0      105.15      107.05      6.63 o 
   4   9   0       54.93       62.91      6.32 o 
   0  10   0       13.85       21.56      7.39 o 
   1  10   0       18.90       31.66      5.89 o 
   2  10   0        0.14       -3.91      6.19 o 
   3  10   0        0.89        8.67      8.07 o 
   1  11   0       55.07       48.00      9.02 o 
   2  11   0       23.80       31.04      8.53 o 
  -7   1   1      136.42      137.30      8.45 o 
  -6   1   1       21.58       23.08      5.70 o 
  -5   1   1      253.85      255.85      5.01 o 
  -4   1   1      187.19      190.92      5.35 o 
  -3   1   1      322.79      353.71      4.50 o 
  -2   1   1      254.93      233.26      2.91 o 
  -1   1   1      490.14      516.84      3.29 o 
   1   1   1      164.41      180.93      4.18 o 
   2   1   1      104.64       86.30      2.55 o 
   3   1   1        0.23        1.44      2.01 o 
   4   1   1      425.16      393.73      5.27 o 
   5   1   1        9.42       13.74      3.72 o 
   6   1   1       50.17       53.68      6.06 o 
   7   1   1       21.62       15.83      8.27 o 
  -7   2   1        0.94        1.78      9.46 o 
  -6   2   1       16.18       14.58      5.24 o 
  -5   2   1      103.66      111.60      5.00 o 
  -4   2   1        7.71        5.09      3.07 o 
  -3   2   1      521.42      615.79      5.24 o 
  -2   2   1     1752.73     1887.19      5.77 o 
  -1   2   1      172.66      176.94      5.39 o 
   0   2   1       40.96       52.33      1.47 o 
   1   2   1        3.01        4.49      2.62 o 
   2   2   1      970.26      989.05      7.51 o 
   3   2   1       51.57       64.27      4.07 o 
   4   2   1      114.76      123.19      4.96 o 
   5   2   1        0.13        2.47      3.67 o 
   6   2   1       80.11       82.27      9.93 o 
   7   2   1       30.18       43.76      9.23 o 
  -7   3   1       22.99       22.45      9.27 o 
  -6   3   1      260.24      253.30     11.85 o 
  -5   3   1        2.16        3.33      3.81 o 
  -4   3   1      253.82      258.11      6.42 o 
  -3   3   1      143.49      138.89      2.48 o 
  -2   3   1      424.33      444.97      3.78 o 
  -1   3   1      715.30      763.62      7.73 o 
   0   3   1      344.89      337.30      3.19 o 
   1   3   1       82.61       98.17      3.63 o 
   2   3   1     1534.96     1642.75      7.52 o 
   3   3   1       56.16       57.22      6.21 o 
   4   3   1      223.15      237.35      6.44 o 
   5   3   1      131.87      135.53      5.80 o 
   6   3   1      188.39      204.85      9.23 o 
   7   3   1        1.83       -0.74      9.76 o 
  -6   4   1       20.67       18.43      8.21 o 
  -5   4   1      143.16      141.68      6.19 o 
  -4   4   1        4.12        4.01      3.84 o 
  -3   4   1       15.94       17.70      2.16 o 
  -2   4   1       49.61       61.16      6.25 o 
  -1   4   1      259.22      281.80      5.18 o 
   0   4   1       30.31       33.35      1.85 o 
   1   4   1      236.32      241.56      4.95 o 
   2   4   1       11.31       10.28      1.31 o 
   3   4   1        6.94        9.38      3.51 o 
   4   4   1       66.63       62.80      4.83 o 
   5   4   1        0.00        1.26      4.30 o 
   6   4   1       81.98       86.47      7.47 o 
  -6   5   1       59.56       69.35      9.59 o 
  -5   5   1       30.82       31.97      4.99 o 
  -4   5   1      125.18      133.32      7.57 o 
  -3   5   1       15.49       19.23      4.07 o 
  -2   5   1       13.45       17.52      1.14 o 
  -1   5   1     1054.91     1062.67     23.81 o 
   0   5   1      445.27      447.13      4.56 o 
   1   5   1      143.51      159.11      3.12 o 
   2   5   1      274.22      291.89     11.52 o 
   3   5   1      334.05      334.96     11.13 o 
   4   5   1        0.18        4.65      4.17 o 
   5   5   1        7.63       12.16      4.46 o 
   6   5   1        1.75        5.87      6.50 o 
  -6   6   1        1.46        3.19      4.86 o 
  -5   6   1       25.91       23.93      8.54 o 
  -4   6   1        2.79        8.12      4.17 o 
  -3   6   1      271.93      231.83      6.95 o 
  -2   6   1      322.32      316.52      6.93 o 
  -1   6   1       20.72       23.64      3.27 o 
   0   6   1       19.30       18.92      1.87 o 
   1   6   1        0.26        1.25      1.16 o 
   2   6   1        0.46        2.47      3.56 o 
   3   6   1      181.36      182.70      6.30 o 
   4   6   1      796.13      712.64     11.50 o 
   5   6   1        1.37        3.60      4.78 o 
   6   6   1        1.76       10.48      7.91 o 
  -6   7   1        1.26        2.51      6.33 o 
  -5   7   1       32.56       34.11      5.53 o 
  -4   7   1      123.63      146.72      7.07 o 
  -3   7   1      113.15      117.12      5.93 o 
  -2   7   1       52.85       43.99      4.73 o 
  -1   7   1      108.13      106.15      8.14 o 
   0   7   1       15.48       17.37      1.89 o 
   1   7   1       77.51       76.30      4.06 o 
   2   7   1      446.14      418.76      8.29 o 
   3   7   1        0.06        1.37      3.96 o 
   4   7   1        9.78       13.82      4.94 o 
   5   7   1        1.16        6.07      5.24 o 
   6   7   1       46.65       53.80      8.85 o 
  -5   8   1        6.57        5.99      4.80 o 
  -4   8   1       23.58       28.75      5.61 o 
  -3   8   1       16.04       18.00      5.00 o 
  -2   8   1        7.99       11.46      3.96 o 
  -1   8   1      313.19      309.23      7.01 o 
   0   8   1       37.89       45.38      4.82 o 
   1   8   1        0.86        2.71      3.30 o 
   2   8   1       90.40       85.73      5.30 o 
   3   8   1        0.22        1.83      4.65 o 
   4   8   1        6.66       14.54      5.18 o 
   5   8   1       33.68       34.08      6.80 o 
  -4   9   1       25.11       29.82      5.83 o 
  -3   9   1        1.37        4.12      4.70 o 
  -2   9   1        2.34        6.18      4.31 o 
  -1   9   1      582.83      589.37     11.59 o 
   0   9   1      145.67      156.46      7.06 o 
   1   9   1       88.47       84.09      8.47 o 
   2   9   1       45.89       40.42      7.97 o 
   3   9   1       50.67       54.78      5.68 o 
   4   9   1        1.11        2.73      7.00 o 
  -3  10   1       80.59       86.20      8.97 o 
  -2  10   1       62.29       60.31      6.33 o 
  -1  10   1        0.43       -1.26      5.26 o 
   0  10   1      248.61      283.55     16.42 o 
   1  10   1      153.96      157.02      7.79 o 
   2  10   1      116.14      132.63     11.27 o 
   3  10   1       15.61       22.47      9.50 o 
  -2  11   1        0.78        4.82      7.77 o 
  -1  11   1      133.64      128.90     10.96 o 
   0  11   1       30.45       32.15      5.96 o 
   1  11   1       16.60       13.40      8.90 o 
   2  11   1        7.38       13.89      7.97 o 
  -7   0   2       51.43       61.74     10.74 o 
  -6   0   2      265.35      238.76     12.29 o 
  -5   0   2      436.57      427.21      6.33 o 
  -4   0   2       52.14       48.41      3.05 o 
  -3   0   2      623.17      646.70      6.41 o 
  -2   0   2      449.28      418.26      4.23 o 
  -1   0   2    15001.26    13606.78    100.82 o 
   2   0   2     6147.68     6012.28     91.47 o 
   3   0   2      212.02      222.88      6.36 o 
   4   0   2      219.03      194.29      6.60 o 
   5   0   2      155.61      160.41      5.81 o 
   6   0   2       28.40       26.06      7.48 o 
   7   0   2       36.16       32.23      8.69 o 
  -7   1   2        0.00        5.17      6.07 o 
  -6   1   2        0.00        2.50      4.21 o 
  -5   1   2      152.47      156.44      4.12 o 
  -4   1   2      126.17      120.66      3.48 o 
  -3   1   2      359.74      392.71      3.69 o 
  -2   1   2      204.11      215.46      1.79 o 
  -1   1   2     1918.25     1888.16      7.64 o 
   1   1   2      489.29      484.94      3.65 o 
   2   1   2      202.76      180.20      3.34 o 
   3   1   2      217.75      225.25      3.95 o 
   4   1   2       76.38       76.91      3.25 o 
   5   1   2      917.87      898.84     11.34 o 
   6   1   2      629.98      608.08     16.06 o 
   7   1   2        1.77        7.92      9.25 o 
  -7   2   2       21.51       21.19      9.12 o 
  -6   2   2       36.98       44.84      5.76 o 
  -5   2   2       51.35       57.03      4.19 o 
  -4   2   2        4.02        6.00      2.95 o 
  -3   2   2     1738.44     1756.29      8.44 o 
  -2   2   2      626.83      674.86      3.28 o 
  -1   2   2     4740.77     4687.81     13.64 o 
   0   2   2      641.61      631.50      3.08 o 
   1   2   2      839.97      844.66      8.40 o 
   2   2   2      181.89      176.96      3.11 o 
   3   2   2     2452.19     2538.59     15.07 o 
   4   2   2        3.66        2.06      3.31 o 
   5   2   2        5.33        9.21      5.04 o 
   6   2   2       74.14       68.98      5.30 o 
   7   2   2       23.67       37.28     10.28 o 
  -7   3   2        0.40       -4.11      9.66 o 
  -6   3   2        0.01       -3.47      6.71 o 
  -5   3   2       69.13       68.59      4.66 o 
  -4   3   2      449.58      480.52      8.03 o 
  -3   3   2       23.10       20.78      1.72 o 
  -2   3   2      876.96      892.91      7.97 o 
  -1   3   2       13.28        7.94      4.46 o 
   0   3   2      688.21      651.89      3.51 o 
   1   3   2      643.00      686.63      6.74 o 
   2   3   2       24.72       27.57      2.09 o 
   3   3   2     1428.58     1528.81     24.87 o 
   4   3   2       22.65       26.27      4.21 o 
   5   3   2       73.40       65.50      6.48 o 
   6   3   2       70.74       78.77      7.30 o 
   7   3   2       10.74        9.01      9.16 o 
  -6   4   2       27.57       41.49      8.38 o 
  -5   4   2       18.84       12.73      4.02 o 
  -4   4   2        1.72        2.03      3.62 o 
  -3   4   2        6.91        9.08      1.62 o 
  -2   4   2       11.99       14.40      1.14 o 
  -1   4   2      131.41      119.14      5.52 o 
   0   4   2       19.91       21.94      1.40 o 
   1   4   2     2407.16     2532.66     19.02 o 
   2   4   2      631.15      712.87     18.03 o 
   3   4   2       34.71       40.80      5.32 o 
   4   4   2       51.16       41.92      4.70 o 
   5   4   2        0.96        1.38      4.06 o 
   6   4   2       27.21       36.22      6.63 o 
  -6   5   2       18.98       24.89      7.52 o 
  -5   5   2      118.83      123.84      8.68 o 
  -4   5   2       66.62       53.83      7.05 o 
  -3   5   2       35.69       28.69      4.21 o 
  -2   5   2       28.07       24.64      1.47 o 
  -1   5   2       94.65       92.50      5.02 o 
   0   5   2        0.10        1.15      1.54 o 
   1   5   2       97.54      101.99      2.29 o 
   2   5   2      111.23      106.41      4.91 o 
   3   5   2       38.31       51.75      4.47 o 
   4   5   2       81.93       78.48      5.60 o 
   5   5   2        2.94        2.89      4.59 o 
   6   5   2       31.88       37.69      7.18 o 
  -6   6   2        1.36        2.52      8.29 o 
  -5   6   2       12.04        7.33      4.70 o 
  -4   6   2       77.64       89.04      5.84 o 
  -3   6   2       32.70       35.49      4.54 o 
  -2   6   2      358.87      368.36      4.26 o 
  -1   6   2       17.68       27.64      3.41 o 
   0   6   2       46.62       48.61      2.08 o 
   1   6   2       12.89       18.69      1.63 o 
   2   6   2      247.48      244.20      6.57 o 
   3   6   2       41.66       49.97      4.78 o 
   4   6   2      558.36      562.37     11.43 o 
   5   6   2       29.64       22.94      6.19 o 
   6   6   2        2.29        5.58      7.88 o 
  -5   7   2        9.53        6.18      4.89 o 
  -4   7   2       50.54       54.72      5.41 o 
  -3   7   2      130.18      131.75      6.17 o 
  -2   7   2        5.00        6.74      4.24 o 
  -1   7   2     1203.66     1164.79     16.06 o 
   0   7   2      215.82      205.56      4.76 o 
   1   7   2      730.84      700.70     14.64 o 
   2   7   2       30.39       25.19      4.34 o 
   3   7   2       61.18       51.51      6.71 o 
   4   7   2       25.33       21.89      5.29 o 
   5   7   2        0.02       -0.49      7.15 o 
   6   7   2        0.31        0.75      7.41 o 
  -5   8   2       14.20       27.09      5.69 o 
  -4   8   2       17.65       15.77      5.32 o 
  -3   8   2        0.01        3.55      4.83 o 
  -2   8   2       68.73       66.82      5.11 o 
  -1   8   2      670.01      637.59      8.03 o 
   0   8   2        1.53        0.57      5.82 o 
   1   8   2       61.25       49.37      5.48 o 
   2   8   2       18.87       20.20      4.12 o 
   3   8   2       16.24       15.34      4.55 o 
   4   8   2       23.94       25.03      8.39 o 
   5   8   2      108.94      112.99      9.73 o 
  -4   9   2       21.71       23.30      5.85 o 
  -3   9   2       16.79       18.14      5.07 o 
  -2   9   2        0.39        2.10      4.37 o 
  -1   9   2      346.80      369.37      9.50 o 
   0   9   2        9.02       14.72      4.83 o 
   1   9   2       49.10       42.87      8.53 o 
   2   9   2       26.70       24.05      8.54 o 
   3   9   2        9.15        4.98      7.26 o 
   4   9   2       30.30       29.21      7.18 o 
  -4  10   2        0.39        3.90      7.51 o 
  -3  10   2       26.81       33.44      5.77 o 
  -2  10   2        4.77        6.34      5.86 o 
  -1  10   2       11.61       11.34      5.01 o 
   0  10   2       87.90       99.68      6.87 o 
   1  10   2       16.30       15.45      7.44 o 
   2  10   2        7.99        8.61      8.36 o 
   3  10   2       12.81       24.27      9.13 o 
  -2  11   2        1.98        3.43      7.43 o 
  -1  11   2       33.65       32.27      8.59 o 
   0  11   2       30.68       32.57      5.84 o 
   1  11   2        0.23        8.12      6.59 o 
  -7   1   3       10.73       15.90      6.50 o 
  -6   1   3       49.58       48.73      4.71 o 
  -5   1   3       55.07       52.05      2.80 o 
  -4   1   3      105.05      104.09      3.30 o 
  -3   1   3        7.30        2.87      1.43 o 
  -2   1   3      173.38      212.82      1.97 o 
  -1   1   3        0.10        1.50      1.13 o 
   1   1   3      260.69      275.42      5.80 o 
   2   1   3      528.75      546.72      6.66 o 
   3   1   3      593.21      613.15      7.03 o 
   4   1   3      611.66      582.93      6.61 o 
   5   1   3     1012.11      995.29     10.19 o 
   6   1   3        4.67        8.22      3.75 o 
   7   1   3       61.76       61.44      9.25 o 
  -7   2   3       10.29       13.69      8.46 o 
  -6   2   3       30.86       31.92      5.91 o 
  -5   2   3      157.68      149.35      5.71 o 
  -4   2   3       69.39       69.93      3.04 o 
  -3   2   3       27.39       21.00      1.77 o 
  -2   2   3      998.99     1049.60      5.16 o 
  -1   2   3    22454.11    20678.41    166.47 o 
   0   2   3     1272.69     1303.51      5.84 o 
   1   2   3      397.80      418.68      5.15 o 
   2   2   3       12.48        8.99      2.96 o 
   3   2   3      905.73      985.75      9.95 o 
   4   2   3       43.89       41.68      5.66 o 
   5   2   3        0.56       10.34      5.73 o 
   6   2   3       34.03       35.71      5.03 o 
   7   2   3        1.04        1.99      8.08 o 
  -6   3   3       91.76      109.08      9.96 o 
  -5   3   3       47.13       48.63      4.36 o 
  -4   3   3        0.25        5.25      3.49 o 
  -3   3   3        2.25        1.09      1.63 o 
  -2   3   3     2803.18     2965.83     21.14 o 
  -1   3   3      785.79      814.00     10.20 o 
   0   3   3      198.13      200.04      3.09 o 
   1   3   3        2.61        4.56      1.04 o 
   2   3   3       86.85       89.29      4.13 o 
   3   3   3       58.42       70.49      4.34 o 
   4   3   3        4.51        5.42      3.95 o 
   5   3   3      162.87      181.41      8.71 o 
   6   3   3       38.66       42.19      6.95 o 
   7   3   3        5.96        9.56      9.21 o 
  -6   4   3        8.67       15.52      7.44 o 
  -5   4   3      212.24      202.14      6.59 o 
  -4   4   3       43.25       51.18      4.68 o 
  -3   4   3      221.14      215.62      7.21 o 
  -2   4   3       14.23       13.26      1.54 o 
  -1   4   3      630.14      581.64      9.26 o 
   0   4   3       79.92       87.87      4.31 o 
   1   4   3      854.27      900.94      8.30 o 
   2   4   3      220.87      235.81      5.55 o 
   3   4   3      213.10      217.01      5.84 o 
   4   4   3       93.35       86.58      5.41 o 
   5   4   3      108.92       98.38      7.68 o 
   6   4   3       73.70       61.66      7.99 o 
  -6   5   3       81.43       78.60      9.83 o 
  -5   5   3      218.96      201.05      7.27 o 
  -4   5   3      136.78      126.98      6.82 o 
  -3   5   3      174.72      189.25      6.11 o 
  -2   5   3       44.02       46.97      1.99 o 
  -1   5   3      277.66      293.01      7.42 o 
   0   5   3      535.43      527.88      6.17 o 
   1   5   3      435.77      428.51      6.45 o 
   2   5   3       84.33       83.06      4.45 o 
   3   5   3      177.11      181.07      5.97 o 
   4   5   3       65.98       64.81      4.93 o 
   5   5   3       15.93       15.00      7.26 o 
   6   5   3       31.90       34.99      6.91 o 
  -6   6   3        0.00        3.17      6.85 o 
  -5   6   3       15.35       25.29      4.88 o 
  -4   6   3      104.47       95.36      5.65 o 
  -3   6   3       18.35       23.31      4.14 o 
  -2   6   3       13.56       13.49      1.85 o 
  -1   6   3      811.57      811.94     11.85 o 
   0   6   3       10.09       12.75      2.66 o 
   1   6   3      122.29      129.26      2.76 o 
   2   6   3        2.23        3.26      3.67 o 
   3   6   3      203.10      186.62      6.62 o 
   4   6   3       59.98       61.48      5.28 o 
   5   6   3      134.70      137.18      9.79 o 
   6   6   3       18.76       19.37      8.44 o 
  -5   7   3       38.51       34.47      5.28 o 
  -4   7   3      248.28      250.52     17.38 o 
  -3   7   3        1.01        1.93      4.58 o 
  -2   7   3       22.40       30.88      4.61 o 
  -1   7   3       22.66       20.09      3.61 o 
   0   7   3        0.18        1.05      2.46 o 
   1   7   3      121.05      123.02      8.15 o 
   2   7   3        0.09       -2.82      4.03 o 
   3   7   3       19.49       28.28      4.77 o 
   4   7   3       70.51       82.60      7.81 o 
   5   7   3        1.37        5.38      6.74 o 
   6   7   3        6.57        9.02      7.83 o 
  -5   8   3        9.97       10.81      5.69 o 
  -4   8   3       89.90       76.68      5.92 o 
  -3   8   3      101.58       96.41      6.69 o 
  -2   8   3       45.66       55.40      4.75 o 
  -1   8   3       59.86       67.40      4.50 o 
   0   8   3       44.67       58.50      7.25 o 
   1   8   3      334.73      324.01     11.71 o 
   2   8   3      107.23      108.82      9.62 o 
   3   8   3        0.00        9.53      8.00 o 
   4   8   3       50.56       67.08      8.56 o 
   5   8   3       12.91       16.08      7.73 o 
  -4   9   3        0.59        0.96      5.31 o 
  -3   9   3       11.56       13.09      5.30 o 
  -2   9   3      211.54      200.33      6.04 o 
  -1   9   3        1.04        5.68      4.37 o 
   0   9   3      251.04      258.23     11.86 o 
   1   9   3       29.10       28.11      7.28 o 
   2   9   3        3.32        0.41      7.01 o 
   3   9   3        0.50       -2.60      8.45 o 
   4   9   3       21.08       22.84      8.44 o 
  -4  10   3       42.30       39.31      9.12 o 
  -3  10   3        1.97        5.35      8.50 o 
  -2  10   3       39.74       37.68      5.78 o 
  -1  10   3       39.54       37.30      5.71 o 
   0  10   3       33.55       34.40      5.77 o 
   1  10   3       19.86       10.87      8.20 o 
   2  10   3        6.98        6.35      6.84 o 
  -2  11   3        5.86        7.41      8.72 o 
  -1  11   3       57.67       61.47      9.90 o 
   0  11   3        7.26        5.68      5.10 o 
   1  11   3       10.69       15.22      8.62 o 
  -7   0   4        5.85        6.29      8.26 o 
  -6   0   4      667.13      647.64     11.61 o 
  -5   0   4      798.68      787.57     11.35 o 
  -4   0   4      535.33      575.76      9.42 o 
  -3   0   4     3880.22     4070.97     14.45 o 
  -2   0   4       19.59       19.09      1.17 o 
  -1   0   4      156.34      181.32      4.18 o 
   1   0   4     1170.00     1157.23      9.63 o 
   2   0   4      730.46      724.70      6.68 o 
   3   0   4     1424.38     1397.65     28.91 o 
   4   0   4      116.95      121.18      4.75 o 
   5   0   4      324.86      316.59      7.54 o 
   6   0   4       78.54       77.70      5.23 o 
   7   0   4       63.09       89.49      9.98 o 
  -7   1   4        2.74        3.22      6.57 o 
  -6   1   4       47.55       41.78      4.66 o 
  -5   1   4        3.10        2.88      2.39 o 
  -4   1   4      198.93      221.90      5.82 o 
  -3   1   4      222.08      208.04      2.62 o 
  -2   1   4      172.36      179.84      1.90 o 
  -1   1   4    10332.89     9913.92     71.16 o 
   0   1   4      132.02      140.94      2.26 o 
   1   1   4     2759.57     2561.42     14.75 o 
   2   1   4      933.74      940.53      6.89 o 
   3   1   4       48.89       49.99      3.74 o 
   4   1   4     1357.60     1366.46      8.64 o 
   5   1   4      888.46      879.18     10.70 o 
   6   1   4       54.64       45.81      4.24 o 
   7   1   4       50.71       67.35     10.40 o 
  -7   2   4       18.61       17.87      9.28 o 
  -6   2   4      127.33      139.47      7.39 o 
  -5   2   4       15.03       10.04      3.21 o 
  -4   2   4       39.00       44.99      3.07 o 
  -3   2   4      692.53      736.19      4.74 o 
  -2   2   4      239.95      260.92      2.74 o 
  -1   2   4     3606.19     3418.24     34.03 o 
   0   2   4      704.38      662.86      7.76 o 
   1   2   4        1.38        1.10      1.18 o 
   2   2   4      104.78      112.59      5.38 o 
   3   2   4      141.09      155.84      7.33 o 
   4   2   4       84.00       74.08      6.65 o 
   5   2   4     1059.69     1036.04     17.29 o 
   6   2   4       49.43       46.94      5.01 o 
   7   2   4        7.57       16.88      9.46 o 
  -7   3   4        8.06        9.63      7.31 o 
  -6   3   4        0.80        6.69      7.41 o 
  -5   3   4       58.74       68.65      4.49 o 
  -4   3   4      143.74      146.24      6.73 o 
  -3   3   4      522.02      521.61      6.92 o 
  -2   3   4       25.21       30.24      1.84 o 
  -1   3   4       73.26       70.21      5.38 o 
   0   3   4      252.26      266.13      3.54 o 
   1   3   4      151.16      169.07      2.50 o 
   2   3   4      735.86      799.49      8.53 o 
   3   3   4      249.18      251.97      7.02 o 
   4   3   4        0.98       -0.28      5.39 o 
   5   3   4      138.06      134.32      8.00 o 
   6   3   4        0.03        4.40      5.57 o 
   7   3   4       16.05       21.20      9.85 o 
  -6   4   4      138.13      164.19     11.37 o 
  -5   4   4       69.28       74.21      5.00 o 
  -4   4   4      495.21      445.94      8.33 o 
  -3   4   4      178.26      182.27      5.81 o 
  -2   4   4       33.96       36.58      1.94 o 
  -1   4   4        0.01        0.35      4.37 o 
   0   4   4      801.34      786.80      5.04 o 
   1   4   4      418.39      430.29      4.60 o 
   2   4   4      671.97      732.09      8.82 o 
   3   4   4        7.64        8.86      3.27 o 
   4   4   4        0.02        3.23      5.45 o 
   5   4   4       38.48       36.69      7.23 o 
   6   4   4       15.33       27.28      7.47 o 
  -6   5   4        0.11       -0.94      7.42 o 
  -5   5   4       25.44       15.64      4.39 o 
  -4   5   4      363.49      332.90      7.99 o 
  -3   5   4        2.31        1.89      3.95 o 
  -2   5   4      493.42      464.45      4.84 o 
  -1   5   4      309.00      318.96      7.78 o 
   0   5   4       56.29       56.75      2.78 o 
   1   5   4      355.82      370.13      9.82 o 
   2   5   4      132.80      140.65      5.18 o 
   3   5   4      130.47      139.00      6.44 o 
   4   5   4       48.27       44.18      7.16 o 
   5   5   4        6.38        6.92      6.61 o 
   6   5   4       13.67       14.46      6.30 o 
  -6   6   4       30.23       36.59      9.39 o 
  -5   6   4        4.00        7.22      4.61 o 
  -4   6   4       27.52       27.32      7.19 o 
  -3   6   4        0.51        0.23      4.04 o 
  -2   6   4       87.76       83.53      2.81 o 
  -1   6   4       72.47       64.35      3.82 o 
   0   6   4        6.73        8.27      2.59 o 
   1   6   4        0.48        1.34      1.96 o 
   2   6   4        4.28        5.15      3.76 o 
   3   6   4      141.41      139.89      9.16 o 
   4   6   4      131.70      136.05      9.86 o 
   5   6   4       39.27       44.83      8.05 o 
   6   6   4        6.10       12.87      8.37 o 
  -5   7   4       59.62       58.00      5.91 o 
  -4   7   4       46.76       48.36      5.63 o 
  -3   7   4        8.86       12.09      4.49 o 
  -2   7   4     1312.68     1259.66     13.46 o 
  -1   7   4       13.78       17.50      3.63 o 
   0   7   4        0.01        1.73      2.57 o 
   1   7   4      231.48      216.93      9.83 o 
   2   7   4       49.04       49.77      7.81 o 
   3   7   4       18.80       19.20      6.67 o 
   4   7   4       83.82       82.13      9.19 o 
   5   7   4       12.10       10.18      5.94 o 
   6   7   4       55.18       60.55      9.23 o 
  -5   8   4       16.28       22.70      5.56 o 
  -4   8   4       15.21       17.36      4.64 o 
  -3   8   4       31.11       33.20      5.31 o 
  -2   8   4       32.24       37.60      3.99 o 
  -1   8   4       20.95       24.98      3.36 o 
   0   8   4       93.81      102.57      8.03 o 
   1   8   4      287.78      267.59     11.37 o 
   2   8   4       79.15       74.65      8.78 o 
   3   8   4      222.96      228.54     11.28 o 
   4   8   4       67.64       65.87      8.53 o 
   5   8   4        3.36        3.56      7.73 o 
  -4   9   4       39.90       48.79      5.68 o 
  -3   9   4       25.84       26.21      4.36 o 
  -2   9   4      808.24      782.93      9.92 o 
  -1   9   4       35.89       41.91      5.22 o 
   0   9   4        0.49        4.38      7.37 o 
   1   9   4       30.51       35.46      7.53 o 
   2   9   4      147.60      149.89     10.97 o 
   3   9   4        8.46        5.18      6.17 o 
   4   9   4       22.36       19.39      8.96 o 
  -4  10   4        0.02        2.96      7.67 o 
  -3  10   4        1.92        5.12      8.93 o 
  -2  10   4        5.45        6.28      5.19 o 
  -1  10   4       73.63       70.16      6.60 o 
   0  10   4       21.33       20.13      6.52 o 
   1  10   4       41.92       49.79      8.58 o 
   2  10   4       17.34       21.48      8.84 o 
  -2  11   4       27.49       27.13      8.21 o 
  -1  11   4       40.40       45.13      7.98 o 
   0  11   4       12.06       17.52      9.00 o 
   1  11   4       92.68       96.62     10.97 o 
  -7   1   5       13.42       23.78      6.88 o 
  -6   1   5      174.74      171.52      5.15 o 
  -5   1   5      324.83      312.72      5.65 o 
  -4   1   5       13.68       13.99      2.21 o 
  -3   1   5      210.12      197.30      2.39 o 
  -2   1   5      159.38      145.81      2.63 o 
  -1   1   5      868.45      854.31      6.84 o 
   0   1   5     1641.58     1586.24     11.49 o 
   1   1   5      114.70      124.56      4.75 o 
   2   1   5       66.13       87.23      3.90 o 
   3   1   5      164.89      191.17      5.11 o 
   4   1   5        5.65       12.07      2.72 o 
   5   1   5       55.25       47.99      4.18 o 
   6   1   5       76.90       74.14      4.65 o 
   7   1   5       11.83       15.85      8.39 o 
  -7   2   5       68.41       63.92      7.81 o 
  -6   2   5      302.17      300.16     11.33 o 
  -5   2   5        0.97        1.60      2.39 o 
  -4   2   5       13.48       15.46      2.16 o 
  -3   2   5      172.53      178.16      2.54 o 
  -2   2   5       25.27       26.69      1.40 o 
  -1   2   5       47.73       48.69      3.08 o 
   0   2   5    13327.35    12890.84    106.18 o 
   1   2   5      104.31      106.44      2.25 o 
   2   2   5      264.18      254.43      7.14 o 
   3   2   5      712.23      711.46     12.35 o 
   4   2   5      717.62      746.40     13.83 o 
   5   2   5       23.40       30.27      6.49 o 
   6   2   5       73.81       71.38      5.85 o 
   7   2   5       17.27       17.55      8.50 o 
  -7   3   5       54.70       50.16      9.07 o 
  -6   3   5       74.44       73.64      8.47 o 
  -5   3   5       12.28       17.76      3.64 o 
  -4   3   5      429.38      410.98      7.54 o 
  -3   3   5      111.01      128.34      3.10 o 
  -2   3   5      521.06      523.50      5.51 o 
  -1   3   5     1476.48     1440.37      9.00 o 
   0   3   5      262.29      255.23      7.99 o 
   1   3   5        9.31        7.79      1.43 o 
   2   3   5     1383.73     1356.56     15.66 o 
   3   3   5       38.18       38.24      4.93 o 
   4   3   5       73.30       75.57      7.10 o 
   5   3   5      132.92      142.60      8.59 o 
   6   3   5       95.31       92.63      7.89 o 
   7   3   5        8.46        9.41      8.85 o 
  -6   4   5      103.38       96.03      9.06 o 
  -5   4   5        4.70        6.28      3.98 o 
  -4   4   5      198.56      194.97      6.07 o 
  -3   4   5       27.72       30.82      3.94 o 
  -2   4   5        2.63        2.51      1.87 o 
  -1   4   5      979.47      976.83     11.70 o 
   0   4   5      174.00      190.93      3.55 o 
   1   4   5     2934.51     3035.92     24.94 o 
   2   4   5        0.30        3.78      4.64 o 
   3   4   5        2.34        4.96      4.31 o 
   4   4   5      389.79      386.17     12.01 o 
   5   4   5       30.57       44.64      7.52 o 
   6   4   5        0.10        5.59      7.07 o 
  -6   5   5       23.83       40.61      8.80 o 
  -5   5   5       37.17       35.33      4.46 o 
  -4   5   5      166.03      144.97      6.27 o 
  -3   5   5       71.07       77.94      5.02 o 
  -2   5   5        0.28        1.61      1.91 o 
  -1   5   5      614.39      621.96      7.66 o 
   0   5   5      179.84      198.40      4.38 o 
   1   5   5      644.67      636.48      6.42 o 
   2   5   5      206.15      216.09      9.20 o 
   3   5   5      426.46      425.05     11.80 o 
   4   5   5        3.01        4.31      4.97 o 
   5   5   5       57.44       60.10      7.00 o 
   6   5   5       44.88       51.86      7.79 o 
  -6   6   5       12.80       15.06      7.69 o 
  -5   6   5       10.13       10.22      4.58 o 
  -4   6   5        9.98       14.34      4.57 o 
  -3   6   5      195.55      189.98      6.55 o 
  -2   6   5       47.39       46.02      2.60 o 
  -1   6   5       13.17       11.55      3.27 o 
   0   6   5      229.31      238.39      4.96 o 
   1   6   5      303.09      306.94      7.49 o 
   2   6   5        3.70        6.61      6.05 o 
   3   6   5       70.36       63.32      7.21 o 
   4   6   5      629.26      593.48     15.43 o 
   5   6   5        2.38        3.76      7.10 o 
   6   6   5        0.01        0.46      8.09 o 
  -5   7   5        9.81       18.00      5.52 o 
  -4   7   5      218.89      227.31      8.69 o 
  -3   7   5      161.47      161.15      6.63 o 
  -2   7   5      226.36      245.15      7.08 o 
  -1   7   5      482.40      487.01      7.97 o 
   0   7   5       10.56        8.45      2.82 o 
   1   7   5        0.71        4.50      2.86 o 
   2   7   5        0.01        3.00      6.44 o 
   3   7   5        9.87       13.36      7.35 o 
   4   7   5      117.91      123.39      9.61 o 
   5   7   5        1.79        2.35      7.05 o 
   6   7   5       11.96        9.16      8.12 o 
  -5   8   5        2.39        2.88      5.67 o 
  -4   8   5       25.75       29.72      5.43 o 
  -3   8   5        0.02        2.83      4.55 o 
  -2   8   5       14.34       16.96      3.54 o 
  -1   8   5        6.23       10.61      3.17 o 
   0   8   5        3.15        3.93      5.43 o 
   1   8   5        2.08        6.58      7.03 o 
   2   8   5       90.61       90.99      7.85 o 
   3   8   5       72.61       73.57      9.34 o 
   4   8   5        6.32        8.31      8.53 o 
   5   8   5       42.22       27.09      8.83 o 
  -4   9   5       14.29       13.69      4.94 o 
  -3   9   5       23.47       26.38      6.15 o 
  -2   9   5       29.61       39.51      5.01 o 
  -1   9   5        3.02        5.96      4.46 o 
   0   9   5       13.54       21.25      7.44 o 
   1   9   5      153.76      157.38     10.93 o 
   2   9   5      115.45      121.47     10.23 o 
   3   9   5        1.06        2.13      7.97 o 
   4   9   5        1.37        4.02      7.67 o 
  -4  10   5        0.16       -2.64      7.45 o 
  -3  10   5      191.20      214.63     13.25 o 
  -2  10   5       57.80       53.09      6.05 o 
  -1  10   5       45.77       46.88      6.02 o 
   0  10   5       64.38       54.46      5.77 o 
   1  10   5       32.77       36.32      8.79 o 
   2  10   5       59.74       72.20      8.55 o 
  -2  11   5        0.92        5.54      7.51 o 
  -1  11   5       66.00       64.68      9.85 o 
   0  11   5       43.63       38.52      7.68 o 
  -7   0   6       30.57       38.20     10.35 o 
  -6   0   6       91.31       97.44      6.64 o 
  -5   0   6      519.48      506.30      9.52 o 
  -4   0   6       52.23       60.69      2.60 o 
  -3   0   6      345.18      351.40      6.97 o 
  -2   0   6     1757.80     1702.20     30.01 o 
  -1   0   6        3.47        6.80      1.20 o 
   0   0   6     2091.56     2034.29     10.74 o 
   1   0   6     2162.62     2107.68     14.55 o 
   2   0   6      619.58      590.14      6.08 o 
   3   0   6       28.02       37.80      4.01 o 
   4   0   6      197.50      200.23      5.63 o 
   5   0   6       68.83       68.09      5.11 o 
   6   0   6        0.09        0.85      4.39 o 
   7   0   6       85.59       98.00     10.58 o 
  -7   1   6       32.46       26.07      5.03 o 
  -6   1   6        0.24        1.40      3.52 o 
  -5   1   6      157.69      157.84      4.59 o 
  -4   1   6        1.20        3.40      1.96 o 
  -3   1   6      946.38     1002.96      9.22 o 
  -2   1   6        2.36        4.86      1.73 o 
  -1   1   6     3399.64     3221.75     10.25 o 
   0   1   6    19740.40    18229.88    284.09 o 
   1   1   6      149.69      143.33      5.30 o 
   2   1   6     3226.46     3316.04     14.92 o 
   3   1   6     2113.26     2224.28     14.10 o 
   4   1   6      546.93      548.10      5.97 o 
   5   1   6        0.00       -0.50      3.51 o 
   6   1   6       83.04       72.08      5.47 o 
   7   1   6        1.38       -2.66      8.48 o 
  -7   2   6       13.29       24.34      5.92 o 
  -6   2   6       15.74       13.90      4.98 o 
  -5   2   6        3.92        7.80      3.48 o 
  -4   2   6       39.98       38.79      2.46 o 
  -3   2   6     1436.12     1459.38     11.13 o 
  -2   2   6        5.37        8.10      1.52 o 
  -1   2   6      430.96      430.83      6.73 o 
   0   2   6     4604.43     4562.75     57.27 o 
   1   2   6      445.72      413.58      4.10 o 
   2   2   6      425.26      427.10      9.40 o 
   3   2   6       54.27       46.93      5.31 o 
   4   2   6       78.56       81.35      7.05 o 
   5   2   6      131.96      118.31      7.72 o 
   6   2   6        6.54        8.80      4.36 o 
   7   2   6       23.19       24.95      9.55 o 
  -6   3   6       30.43       30.97      8.57 o 
  -5   3   6       85.37       78.27      4.63 o 
  -4   3   6      386.32      383.43      5.33 o 
  -3   3   6        0.03        1.23      1.43 o 
  -2   3   6       82.03       80.84      1.86 o 
  -1   3   6      319.57      320.98      7.04 o 
   0   3   6      436.18      432.13      8.09 o 
   1   3   6      668.35      716.40      5.52 o 
   2   3   6     1225.65     1188.53     36.65 o 
   3   3   6      112.99      114.15      2.23 o 
   4   3   6       36.97       35.60      6.51 o 
   5   3   6        0.01        7.21      6.43 o 
   6   3   6       66.68       63.56      6.04 o 
   7   3   6        0.80        6.61      9.02 o 
  -6   4   6        1.24        3.66      7.92 o 
  -5   4   6        0.08        2.62      3.82 o 
  -4   4   6       30.52       41.64      4.28 o 
  -3   4   6       20.28       12.69      3.61 o 
  -2   4   6     2358.32     2290.60     10.31 o 
  -1   4   6      370.73      353.14      5.71 o 
   0   4   6       35.79       43.05      2.48 o 
   1   4   6      177.22      159.93      9.62 o 
   2   4   6       60.43       65.15      6.29 o 
   3   4   6      247.38      246.34      8.79 o 
   4   4   6      138.93      142.80      8.25 o 
   5   4   6       12.07       15.70      7.01 o 
   6   4   6        2.36        3.67      7.02 o 
  -6   5   6        0.22       -0.09      7.37 o 
  -5   5   6        0.00        1.42      4.19 o 
  -4   5   6      138.52      128.35      7.75 o 
  -3   5   6        6.20        9.52      1.80 o 
  -2   5   6      563.15      594.45      7.44 o 
  -1   5   6      255.66      262.05      5.56 o 
   0   5   6      531.38      543.84      9.39 o 
   1   5   6       14.67       20.23      5.78 o 
   2   5   6      426.91      461.94     11.75 o 
   3   5   6       20.20       20.53      6.12 o 
   4   5   6        4.93        8.86      6.57 o 
   5   5   6        0.72        1.37      6.43 o 
   6   5   6        2.85        4.83      7.01 o 
  -5   6   6        4.98        4.97      4.77 o 
  -4   6   6        0.22       -0.57      4.23 o 
  -3   6   6      147.17      144.38      5.96 o 
  -2   6   6      260.90      263.32      4.02 o 
  -1   6   6      385.02      378.06      6.89 o 
   0   6   6       24.30       25.96      2.86 o 
   1   6   6      367.18      354.77     10.50 o 
   2   6   6       56.83       63.02      7.40 o 
   3   6   6      189.66      198.56      9.66 o 
   4   6   6      344.85      399.59     13.68 o 
   5   6   6       22.36       28.05      7.11 o 
   6   6   6        2.55        7.25      8.30 o 
  -5   7   6       37.04       42.29      5.55 o 
  -4   7   6        0.11        3.57      4.57 o 
  -3   7   6      124.83      127.06      6.08 o 
  -2   7   6        0.66        0.59      3.29 o 
  -1   7   6     1054.01     1032.98     11.22 o 
   0   7   6       41.58       48.09      3.45 o 
   1   7   6      436.64      425.67     10.60 o 
   2   7   6      185.07      185.18      9.77 o 
   3   7   6        2.06        3.68      6.21 o 
   4   7   6       24.22       31.31      7.49 o 
   5   7   6       15.32       18.37      7.82 o 
  -5   8   6        1.37        3.03      5.18 o 
  -4   8   6       22.05       25.00      5.55 o 
  -3   8   6        0.38        0.95      3.37 o 
  -2   8   6      100.37      101.72      4.63 o 
  -1   8   6       18.30       20.89      3.68 o 
   0   8   6       98.81       86.98      7.08 o 
   1   8   6       44.27       42.37      7.86 o 
   2   8   6        2.71        2.78      7.15 o 
   3   8   6       29.34       28.01      7.29 o 
   4   8   6      309.50      292.13     13.42 o 
   5   8   6       22.66       17.46      8.16 o 
  -4   9   6        0.17        2.86      5.25 o 
  -3   9   6        0.10        1.99      4.59 o 
  -2   9   6       11.55       16.71      4.00 o 
  -1   9   6      119.20      110.44      6.59 o 
   0   9   6      117.06      107.09      9.10 o 
   1   9   6       59.16       43.86      8.15 o 
   2   9   6        1.25        9.12      7.27 o 
   3   9   6       44.92       50.14      8.68 o 
   4   9   6       40.05       40.53      7.58 o 
  -4  10   6        1.23       -5.16      8.34 o 
  -3  10   6       13.12       22.12      8.92 o 
  -2  10   6       80.58       79.19      8.44 o 
  -1  10   6        0.02        0.92      4.47 o 
   0  10   6       49.29       39.84      7.88 o 
   1  10   6        0.00       -3.19      8.13 o 
   2  10   6        3.33        7.66      8.75 o 
  -2  11   6       41.72       45.18      9.38 o 
  -1  11   6       16.46       11.35      7.66 o 
   0  11   6       28.02       22.99      9.22 o 
  -7   1   7        0.02        1.72      4.52 o 
  -6   1   7        4.76        5.98      3.61 o 
  -5   1   7      392.97      384.81      6.08 o 
  -4   1   7      145.97      139.15      2.99 o 
  -3   1   7      153.69      162.45      3.03 o 
  -2   1   7      438.71      411.71      3.34 o 
  -1   1   7      860.90      878.11      4.96 o 
   0   1   7       18.97       23.41      2.02 o 
   1   1   7      736.06      719.24      9.42 o 
   2   1   7       14.64       23.29      5.68 o 
   3   1   7      812.17      834.48     11.86 o 
   4   1   7      276.66      272.37      4.62 o 
   5   1   7      200.64      208.43      5.89 o 
   6   1   7        0.04        2.42      4.39 o 
   7   1   7        7.44        5.46      8.82 o 
  -7   2   7      114.23      114.66     10.44 o 
  -6   2   7       95.03       91.55      4.93 o 
  -5   2   7      236.50      224.27      5.64 o 
  -4   2   7      312.05      326.28      4.41 o 
  -3   2   7      277.50      272.92      4.01 o 
  -2   2   7        1.19        2.67      1.05 o 
  -1   2   7      569.82      593.79      9.37 o 
   0   2   7       15.53       24.41      1.96 o 
   1   2   7       93.27       83.27      2.56 o 
   2   2   7      698.42      681.96     11.09 o 
   3   2   7      298.49      307.55      9.04 o 
   4   2   7      725.17      728.12     14.53 o 
   5   2   7       38.66       41.62      4.80 o 
   6   2   7       22.34       19.72      5.17 o 
   7   2   7       41.62       43.85      9.43 o 
  -6   3   7        1.22        3.19      7.04 o 
  -5   3   7        8.77       11.05      2.87 o 
  -4   3   7        3.69        5.22      2.39 o 
  -3   3   7      110.99      129.69      3.11 o 
  -2   3   7        4.08        3.89      1.20 o 
  -1   3   7      260.81      283.91      6.21 o 
   0   3   7     7599.32     7624.94     30.61 o 
   1   3   7        5.87        6.65      1.68 o 
   2   3   7        3.13        3.55      1.33 o 
   3   3   7      295.26      290.79      3.70 o 
   4   3   7      140.23      136.03      8.27 o 
   5   3   7       67.01       60.01      7.84 o 
   6   3   7        1.16        2.36      4.94 o 
   7   3   7       11.44        8.65      9.46 o 
  -6   4   7      127.82      137.04     10.19 o 
  -5   4   7      402.58      392.97      8.26 o 
  -4   4   7       22.29       34.03      4.11 o 
  -3   4   7        5.61        5.90      1.36 o 
  -2   4   7      147.98      163.51      3.20 o 
  -1   4   7      174.47      191.10      4.98 o 
   0   4   7       46.02       55.27      2.61 o 
   1   4   7       48.92       52.80      2.67 o 
   2   4   7      926.60      964.75     14.93 o 
   3   4   7      635.17      603.25     13.06 o 
   4   4   7      146.21      139.31      9.01 o 
   5   4   7       45.02       39.70      7.16 o 
   6   4   7       17.84       12.63      6.96 o 
   7   4   7        0.78       -0.63      8.91 o 
  -6   5   7       78.89       81.71      9.82 o 
  -5   5   7       56.07       59.88      6.23 o 
  -4   5   7        0.00        3.03      4.15 o 
  -3   5   7       14.20       10.75      1.99 o 
  -2   5   7      148.76      142.01      4.49 o 
  -1   5   7       35.18       41.37      3.64 o 
   0   5   7      184.43      194.20      7.65 o 
   1   5   7        2.80        8.70      5.65 o 
   2   5   7        4.53        4.23      4.51 o 
   3   5   7       70.84       87.70      7.83 o 
   4   5   7       24.16       27.38      6.01 o 
   5   5   7       17.07       16.13      7.32 o 
   6   5   7       19.01       21.45      7.72 o 
  -5   6   7       16.07       15.58      4.61 o 
  -4   6   7      131.61      124.52      6.30 o 
  -3   6   7       70.39       66.84      5.43 o 
  -2   6   7       88.49      103.90      3.09 o 
  -1   6   7       46.88       52.00      4.02 o 
   0   6   7        4.16        4.53      2.87 o 
   1   6   7      315.31      328.10     10.79 o 
   2   6   7       41.05       45.01      7.10 o 
   3   6   7      188.02      173.12      9.85 o 
   4   6   7       32.04       42.82      7.29 o 
   5   6   7       12.45        8.99      6.11 o 
   6   6   7       28.86       34.36      8.93 o 
  -5   7   7        0.68        2.23      5.15 o 
  -4   7   7        1.93        5.17      5.03 o 
  -3   7   7       34.99       29.81      3.59 o 
  -2   7   7      461.91      456.94      7.31 o 
  -1   7   7        0.60        3.76      3.53 o 
   0   7   7        2.10        5.03      2.95 o 
   1   7   7       78.60       84.18      3.82 o 
   2   7   7        2.12        2.21      5.41 o 
   3   7   7       10.08       10.72      7.21 o 
   4   7   7        0.28        1.11      7.53 o 
   5   7   7        4.99        8.22      8.01 o 
  -5   8   7        1.73        6.46      5.75 o 
  -4   8   7       39.34       39.73      5.60 o 
  -3   8   7       10.38       16.00      5.05 o 
  -2   8   7      390.68      386.57      7.12 o 
  -1   8   7      301.39      296.70     14.65 o 
   0   8   7       36.94       31.14      6.40 o 
   1   8   7       23.93       28.81      7.72 o 
   2   8   7       11.74       10.33      7.57 o 
   3   8   7       18.61       25.34      8.16 o 
   4   8   7       21.30       25.45      7.47 o 
  -4   9   7        2.75        6.79      5.28 o 
  -3   9   7        0.15        1.47      4.81 o 
  -2   9   7       11.31        9.19      4.63 o 
  -1   9   7       73.28       74.02      7.61 o 
   0   9   7        2.19        2.94      6.35 o 
   1   9   7       18.53       15.94      6.13 o 
   2   9   7       24.24       23.96      8.56 o 
   3   9   7        0.40        6.44      7.50 o 
  -4  10   7       16.83       18.73      7.86 o 
  -3  10   7       19.49       26.74      8.50 o 
  -2  10   7        9.49       16.04      5.21 o 
  -1  10   7       14.53        8.89      4.88 o 
   0  10   7        2.99        3.24      8.07 o 
   1  10   7       31.35       31.10      7.03 o 
   2  10   7       71.57       83.17      9.29 o 
  -2  11   7       35.74       33.81      9.25 o 
  -1  11   7        0.09        2.41      6.64 o 
   0  11   7       46.81       45.61      9.13 o 
  -7   0   8       10.17        7.72      5.98 o 
  -6   0   8      148.38      133.26      7.10 o 
  -5   0   8      171.04      170.24      6.70 o 
  -4   0   8      171.16      173.47      2.91 o 
  -3   0   8      299.00      284.53     11.58 o 
  -2   0   8      256.68      283.77      7.20 o 
  -1   0   8     1516.25     1319.58      7.59 o 
   0   0   8     5144.98     4827.46     19.05 o 
   1   0   8      344.89      319.00      6.75 o 
   2   0   8      578.65      671.69      6.47 o 
   3   0   8      269.45      241.62      5.30 o 
   4   0   8       73.09       65.99      4.20 o 
   5   0   8     1260.23     1222.56     13.51 o 
   6   0   8       10.10       11.60      4.39 o 
   7   0   8        2.15        6.91      9.00 o 
  -7   1   8       16.64       15.31      5.05 o 
  -6   1   8      125.74      121.11      4.77 o 
  -5   1   8       51.67       48.92      3.53 o 
  -4   1   8        3.22        5.62      1.74 o 
  -3   1   8       87.25       86.71      2.48 o 
  -2   1   8       55.54       60.09      1.83 o 
  -1   1   8     2032.14     2037.43     11.16 o 
   0   1   8       39.28       39.66      2.88 o 
   1   1   8     2120.29     2033.06     15.80 o 
   2   1   8     1136.90     1139.36     12.73 o 
   3   1   8      254.51      284.46      6.16 o 
   4   1   8       45.16       35.19      2.88 o 
   5   1   8      314.95      302.40      6.43 o 
   6   1   8       20.52       17.21      4.70 o 
   7   1   8        1.53       -1.29      8.15 o 
  -7   2   8       52.68       49.43      8.75 o 
  -6   2   8        2.43        8.32      3.90 o 
  -5   2   8       99.79       97.62      4.49 o 
  -4   2   8        0.01        0.96      1.94 o 
  -3   2   8      133.03      130.39      3.08 o 
  -2   2   8        6.99       10.59      1.32 o 
  -1   2   8     7544.40     7476.40     36.14 o 
   0   2   8      825.53      825.32      6.73 o 
   1   2   8       34.89       24.73      2.28 o 
   2   2   8      883.97      917.19     13.22 o 
   3   2   8       10.24        9.26      5.38 o 
   4   2   8      226.76      234.20      9.73 o 
   5   2   8       12.44       10.85      4.49 o 
   6   2   8        0.11        3.14      4.77 o 
   7   2   8        2.20        1.88      8.26 o 
  -6   3   8      157.72      147.61     10.72 o 
  -5   3   8      277.64      249.05     11.04 o 
  -4   3   8        0.80        1.70      2.31 o 
  -3   3   8      246.50      256.98      2.93 o 
  -2   3   8      103.77       98.42      2.03 o 
  -1   3   8     1250.73     1196.47     11.34 o 
   0   3   8      581.63      629.27     10.04 o 
   1   3   8      462.08      476.14      5.21 o 
   2   3   8        7.31        6.62      1.67 o 
   3   3   8       16.08       12.73      1.62 o 
   4   3   8      800.26      785.66     15.87 o 
   5   3   8        1.46        3.47      6.67 o 
   6   3   8       10.79       14.93      5.06 o 
   7   3   8        4.44        6.37      8.56 o 
  -6   4   8       56.99       47.54      8.98 o 
  -5   4   8       72.83       72.45      4.70 o 
  -4   4   8      354.09      359.18      7.54 o 
  -3   4   8      202.76      179.55      2.78 o 
  -2   4   8       24.54       25.60      1.22 o 
  -1   4   8     2602.12     2502.58     13.56 o 
   0   4   8      205.25      203.24      6.92 o 
   1   4   8       14.91       13.03      2.41 o 
   2   4   8      184.79      199.34      8.50 o 
   3   4   8       90.24       90.03      7.16 o 
   4   4   8        2.58        5.46      5.57 o 
   5   4   8        4.68        6.74      5.62 o 
   6   4   8       10.96       17.71      6.36 o 
   7   4   8       41.17       58.63     10.94 o 
  -6   5   8        9.80        9.44      6.83 o 
  -5   5   8       15.09       15.48      3.93 o 
  -4   5   8       22.58       23.36      4.25 o 
  -3   5   8      287.57      282.15      6.26 o 
  -2   5   8      384.73      376.37      4.92 o 
  -1   5   8      970.57      983.59      9.58 o 
   0   5   8       70.64       65.92      5.59 o 
   1   5   8     1140.12     1269.86     17.34 o 
   2   5   8      144.23      142.45      8.08 o 
   3   5   8        3.49        8.15      6.45 o 
   4   5   8        4.10        9.62      7.32 o 
   5   5   8        0.14        3.97      7.15 o 
   6   5   8        1.79        2.79      7.30 o 
  -5   6   8       15.69       13.18      4.75 o 
  -4   6   8        0.63        1.93      4.09 o 
  -3   6   8      124.72      118.06      4.28 o 
  -2   6   8       98.29      101.73      3.49 o 
  -1   6   8      300.10      291.84     11.02 o 
   0   6   8      185.71      199.01      5.89 o 
   1   6   8       46.52       49.37      6.14 o 
   2   6   8        0.29        2.30      6.41 o 
   3   6   8       81.64       91.76      8.80 o 
   4   6   8       47.27       65.38      8.56 o 
   5   6   8       50.29       61.32      8.69 o 
   6   6   8      114.48      137.26     11.32 o 
  -5   7   8        6.21        7.05      4.80 o 
  -4   7   8        0.43        1.09      4.74 o 
  -3   7   8      160.91      154.09      6.17 o 
  -2   7   8        3.04       11.28      3.52 o 
  -1   7   8      161.59      161.28      5.61 o 
   0   7   8        0.40        1.91      2.76 o 
   1   7   8      523.61      477.73     14.06 o 
   2   7   8        0.12        0.43      5.44 o 
   3   7   8      101.77      100.54      9.52 o 
   4   7   8        0.49        4.87      5.61 o 
   5   7   8       36.86       47.06      8.50 o 
  -5   8   8        0.03       -2.81      5.34 o 
  -4   8   8        1.42        3.36      5.13 o 
  -3   8   8      142.84      140.95      9.52 o 
  -2   8   8       27.06       27.95      3.77 o 
  -1   8   8      499.97      484.68     17.78 o 
   0   8   8       40.38       43.16      3.87 o 
   1   8   8      403.93      364.55     13.28 o 
   2   8   8      117.46      104.27      9.04 o 
   3   8   8      125.11      130.72     10.14 o 
   4   8   8        2.03        4.88      8.23 o 
  -4   9   8       45.63       47.30      6.33 o 
  -3   9   8        1.21        3.95      4.95 o 
  -2   9   8       27.97       30.90      3.74 o 
  -1   9   8       12.62        9.36      6.44 o 
   0   9   8       23.91       19.48      6.57 o 
   1   9   8       46.38       40.02      7.99 o 
   2   9   8      140.44      135.20      9.44 o 
   3   9   8        0.19        0.83      8.14 o 
  -3  10   8        6.50        2.84      7.08 o 
  -2  10   8       28.88       28.51      5.30 o 
  -1  10   8       52.12       53.36      5.78 o 
   0  10   8       25.11       28.58      8.28 o 
   1  10   8       27.40       30.60      8.67 o 
   2  10   8        0.61        3.55      8.22 o 
  -1  11   8        1.84        2.37      8.18 o 
   0  11   8        0.89       -5.13      7.55 o 
  -7   1   9       11.85       14.65      4.76 o 
  -6   1   9        3.00        5.14      3.55 o 
  -5   1   9      111.22      109.50      4.10 o 
  -4   1   9       35.31       38.38      2.11 o 
  -3   1   9      741.18      714.16      7.50 o 
  -2   1   9     1467.54     1434.09      6.89 o 
  -1   1   9     2642.65     2564.09      7.77 o 
   0   1   9      157.85      173.48     11.33 o 
   1   1   9      302.79      294.37      4.57 o 
   2   1   9        3.86        6.93      3.49 o 
   3   1   9       38.44       48.51      4.18 o 
   4   1   9        1.25        4.97      3.08 o 
   5   1   9        3.96        6.44      4.32 o 
   6   1   9        5.96        4.07      4.89 o 
   7   1   9       20.13       19.22      8.45 o 
  -7   2   9       24.02       31.28      7.83 o 
  -6   2   9      265.72      271.28      9.76 o 
  -5   2   9        1.19        1.16      3.40 o 
  -4   2   9       35.35       34.69      2.28 o 
  -3   2   9      936.36      875.99     11.81 o 
  -2   2   9     1367.62     1370.72      5.59 o 
  -1   2   9      451.92      434.73      5.16 o 
   0   2   9      151.61      194.05      4.09 o 
   1   2   9        2.78        3.14      2.17 o 
   2   2   9      386.05      374.06      9.51 o 
   3   2   9      550.45      557.98     11.93 o 
   4   2   9      121.37      134.71      8.03 o 
   5   2   9      101.03      111.32      6.09 o 
   6   2   9       47.45       49.07      5.57 o 
   7   2   9        5.49        8.90      8.77 o 
  -6   3   9       32.18       30.45      7.79 o 
  -5   3   9       65.87       72.93      7.90 o 
  -4   3   9       13.65       15.01      2.50 o 
  -3   3   9       20.90       18.46      1.28 o 
  -2   3   9      179.73      183.60      3.08 o 
  -1   3   9     5576.93     5512.83     23.90 o 
   0   3   9       30.68       27.36      5.38 o 
   1   3   9      605.99      622.18      6.25 o 
   2   3   9     1565.79     1584.47      8.99 o 
   3   3   9        5.13        5.00      2.74 o 
   4   3   9        5.70        7.29      5.46 o 
   5   3   9       39.92       36.69      7.63 o 
   6   3   9       11.59       21.82      5.08 o 
   7   3   9       40.12       41.35      9.66 o 
  -6   4   9       64.20       64.87      8.47 o 
  -5   4   9       24.80       29.25      7.90 o 
  -4   4   9      678.40      633.67      9.53 o 
  -3   4   9       28.14       32.97      1.56 o 
  -2   4   9     1162.94     1107.43      6.57 o 
  -1   4   9      679.91      681.20     10.39 o 
   0   4   9      576.11      652.30     11.25 o 
   1   4   9      922.29      889.71     13.72 o 
   2   4   9        0.96        2.46      4.98 o 
   3   4   9      271.99      276.46     10.23 o 
   4   4   9      101.12       99.97      8.66 o 
   5   4   9       37.93       34.53      6.71 o 
   6   4   9       27.48       34.37      7.56 o 
   7   4   9       11.56        3.88      9.53 o 
  -6   5   9       27.98       28.05      8.75 o 
  -5   5   9       10.75       18.63      7.49 o 
  -4   5   9       29.57       35.87      4.80 o 
  -3   5   9      154.44      152.24      3.16 o 
  -2   5   9       80.80       76.85      3.02 o 
  -1   5   9      459.41      460.53      7.13 o 
   0   5   9      158.19      174.21      7.17 o 
   1   5   9      865.68      908.83     15.20 o 
   2   5   9       21.64       21.00      6.24 o 
   3   5   9     1026.61     1013.69     18.23 o 
   4   5   9       34.16       31.88      6.24 o 
   5   5   9       83.81       90.94      8.55 o 
   6   5   9        4.60        7.23      7.39 o 
  -5   6   9       36.54       31.80      4.79 o 
  -4   6   9       10.16       10.40      4.40 o 
  -3   6   9        2.77        3.12      3.08 o 
  -2   6   9      481.88      435.64      8.27 o 
  -1   6   9      147.66      138.35      5.16 o 
   0   6   9        0.29        0.97      4.71 o 
   1   6   9       11.18       17.61      5.91 o 
   2   6   9        5.82       11.08      6.49 o 
   3   6   9      662.14      648.92     15.86 o 
   4   6   9      205.75      195.48     10.73 o 
   5   6   9       14.09       19.72      8.12 o 
   6   6   9       83.71      127.70     11.29 o 
  -5   7   9       74.63       87.91      6.56 o 
  -4   7   9        0.17        1.27      4.30 o 
  -3   7   9        7.64        6.49      4.15 o 
  -2   7   9      129.80      128.26      4.79 o 
  -1   7   9      229.58      224.71      9.79 o 
   0   7   9       28.94       26.77      3.54 o 
   1   7   9        3.99        3.96      5.55 o 
   2   7   9       22.18       24.18      6.78 o 
   3   7   9       73.15       78.13      7.62 o 
   4   7   9       44.61       58.10      9.14 o 
   5   7   9       46.91       47.72      7.54 o 
  -5   8   9       22.19       13.75      7.88 o 
  -4   8   9       12.51       10.81      5.00 o 
  -3   8   9        2.92        2.71      4.36 o 
  -2   8   9       43.55       47.89      4.28 o 
  -1   8   9      176.38      173.92      7.11 o 
   0   8   9       64.63       57.07      4.08 o 
   1   8   9        0.00        5.46      7.37 o 
   2   8   9        4.60        5.76      6.19 o 
   3   8   9       42.99       59.99      8.91 o 
   4   8   9       48.58       43.82      8.41 o 
  -4   9   9      169.41      192.10      8.38 o 
  -3   9   9       37.48       40.68      5.78 o 
  -2   9   9       43.85       45.48      4.25 o 
  -1   9   9       28.62       28.10      7.51 o 
   0   9   9        0.00        3.18      5.94 o 
   1   9   9      110.99      108.88     10.01 o 
   2   9   9       20.64       23.71      8.62 o 
   3   9   9       22.48       27.13      7.32 o 
  -2  10   9        2.32        4.02      4.94 o 
  -1  10   9       63.83       60.14      6.38 o 
   0  10   9       18.80       14.75      6.89 o 
   1  10   9       43.77       34.98      8.24 o 
   2  10   9       11.50       15.44      7.56 o 
  -1  11   9       79.35       77.57     10.23 o 
   0  11   9        9.89       16.15      8.65 o 
  -7   0  10       39.07       37.89      8.39 o 
  -6   0  10       18.58       22.36      5.49 o 
  -5   0  10      211.14      198.52      6.90 o 
  -4   0  10      366.56      367.10      7.60 o 
  -3   0  10        2.74        6.14      3.35 o 
  -2   0  10      525.00      540.45      3.99 o 
  -1   0  10     1303.94     1345.66      9.20 o 
   0   0  10      917.73      890.93      9.72 o 
   1   0  10      184.46      173.96      6.37 o 
   2   0  10      990.33      967.85      7.63 o 
   3   0  10      391.23      413.65      6.48 o 
   4   0  10      141.07      124.28      9.42 o 
   5   0  10       18.62       10.30      4.57 o 
   6   0  10       14.12        5.95      4.46 o 
  -7   1  10        4.04        4.28      7.35 o 
  -6   1  10       35.45       38.96      3.88 o 
  -5   1  10        4.78        5.59      3.00 o 
  -4   1  10      838.48      839.91      7.82 o 
  -3   1  10      532.89      559.83      4.45 o 
  -2   1  10      100.31      107.17      3.12 o 
  -1   1  10       52.96       55.51      2.05 o 
   0   1  10      567.22      551.30      5.35 o 
   1   1  10       18.58       28.00      2.84 o 
   2   1  10     1890.40     1887.26     13.08 o 
   3   1  10      150.24      169.78      4.46 o 
   4   1  10      359.84      360.05      7.72 o 
   5   1  10      381.36      382.02      8.59 o 
   6   1  10        2.09        5.81      4.48 o 
   7   1  10      114.06      104.28     10.46 o 
  -7   2  10        5.73        4.99      7.95 o 
  -6   2  10        3.30        8.59      5.58 o 
  -5   2  10        6.82        7.77      3.60 o 
  -4   2  10        6.58        9.28      2.00 o 
  -3   2  10      225.05      219.86      3.72 o 
  -2   2  10        0.00        1.44      1.35 o 
  -1   2  10     2379.10     2332.12     11.75 o 
   0   2  10     4724.14     4865.09     27.18 o 
   1   2  10      102.55      123.17      3.97 o 
   2   2  10       96.71       95.82      3.29 o 
   3   2  10       85.78       79.30      6.66 o 
   4   2  10      687.88      658.47     14.41 o 
   5   2  10      565.97      545.70     10.12 o 
   6   2  10       18.98       28.12      5.39 o 
   7   2  10       18.27       16.86      9.45 o 
  -6   3  10        7.16       11.07      8.14 o 
  -5   3  10      138.78      149.29      9.85 o 
  -4   3  10      656.47      621.74      8.45 o 
  -3   3  10       11.83       12.15      1.14 o 
  -2   3  10       16.66       20.74      1.90 o 
  -1   3  10      394.29      358.79      7.07 o 
   0   3  10      759.38      781.58     11.37 o 
   1   3  10      207.66      249.66      4.52 o 
   2   3  10        2.12        3.21      2.00 o 
   3   3  10      128.70      129.76      6.60 o 
   4   3  10      258.06      269.67     10.96 o 
   5   3  10      235.61      231.33     11.15 o 
   6   3  10        7.52       10.70      5.35 o 
   7   3  10      107.11      107.49     11.71 o 
  -6   4  10        9.58       23.19      8.51 o 
  -5   4  10      119.46      116.24      9.03 o 
  -4   4  10       52.58       58.83      4.44 o 
  -3   4  10       56.17       51.88      1.75 o 
  -2   4  10      148.78      132.41      2.49 o 
  -1   4  10       24.20       38.40      4.35 o 
   0   4  10      750.80      756.67     12.17 o 
   1   4  10       58.40       72.82      6.08 o 
   2   4  10      168.77      148.16      7.28 o 
   3   4  10       22.52       31.58      6.77 o 
   4   4  10        5.25        6.07      6.25 o 
   5   4  10        0.15        2.73      6.61 o 
   6   4  10      142.85      154.98     10.58 o 
   7   4  10       41.22       37.39      9.49 o 
  -6   5  10       58.78       61.13      9.20 o 
  -5   5  10        0.09        4.60      6.38 o 
  -4   5  10       67.27       55.36      4.76 o 
  -3   5  10       97.22       95.03      2.86 o 
  -2   5  10      537.31      527.62      5.92 o 
  -1   5  10      176.49      162.08      3.92 o 
   0   5  10       13.77       17.04      4.90 o 
   1   5  10      155.68      178.41      8.29 o 
   2   5  10       91.42      116.05      7.99 o 
   3   5  10      232.96      223.02      9.57 o 
   4   5  10       58.08       60.17      8.47 o 
   5   5  10        6.62        7.24      5.82 o 
   6   5  10        0.93        0.94      7.51 o 
  -5   6  10       33.34       37.20      8.53 o 
  -4   6  10        2.53        6.43      4.55 o 
  -3   6  10      461.51      442.77      6.61 o 
  -2   6  10     3017.35     2906.50     18.08 o 
  -1   6  10       71.51       77.44      4.52 o 
   0   6  10       10.12       11.23      5.01 o 
   1   6  10        0.00       -0.08      5.85 o 
   2   6  10       46.53       46.15      7.33 o 
   3   6  10      110.92      107.52      8.51 o 
   4   6  10       10.08        7.85      7.09 o 
   5   6  10       68.40       76.92      9.25 o 
   6   6  10      100.85      114.23     11.02 o 
  -5   7  10        5.78       11.03      5.25 o 
  -4   7  10       32.85       32.48      5.05 o 
  -3   7  10       25.83       32.99      5.18 o 
  -2   7  10      353.56      324.95     10.98 o 
  -1   7  10       36.74       39.51      4.16 o 
   0   7  10       79.04       72.48      4.17 o 
   1   7  10      133.41      115.03      7.85 o 
   2   7  10      270.64      246.73     11.38 o 
   3   7  10      127.39      148.89     10.35 o 
   4   7  10       11.90       14.75      7.36 o 
   5   7  10       40.49       46.76      8.45 o 
  -5   8  10        6.37        7.11      7.31 o 
  -4   8  10        0.60        0.19      4.82 o 
  -3   8  10        5.34        4.20      4.57 o 
  -2   8  10      470.97      442.35      7.72 o 
  -1   8  10       41.74       38.88      4.61 o 
   0   8  10        3.09        3.66      3.27 o 
   1   8  10      100.89      103.13      9.33 o 
   2   8  10        3.36        8.13      7.61 o 
   3   8  10      141.08      155.09     10.98 o 
   4   8  10        8.98        4.71      7.48 o 
  -4   9  10        0.08        3.72      5.50 o 
  -3   9  10        3.44        5.76      5.35 o 
  -2   9  10       38.02       36.39      4.25 o 
  -1   9  10        2.45        0.72      7.61 o 
   0   9  10      138.25      135.62      8.89 o 
   1   9  10        0.85        3.20      7.54 o 
   2   9  10        1.20        0.35      7.41 o 
   3   9  10        3.17        4.11      8.58 o 
  -2  10  10       73.70       64.51      8.88 o 
  -1  10  10       16.19       17.33      8.13 o 
   0  10  10       19.09       17.72      6.75 o 
   1  10  10       49.28       48.93      8.28 o 
   2  10  10       16.40       16.51      8.72 o 
  -1  11  10        2.20        9.08      8.04 o 
   0  11  10        2.18        5.05      7.09 o 
  -7   1  11        1.26        3.75      7.01 o 
  -6   1  11        3.30        2.85      3.24 o 
  -5   1  11      123.82      122.36      4.30 o 
  -4   1  11       88.30       84.53      2.90 o 
  -3   1  11       30.62       34.88      1.83 o 
  -2   1  11       51.32       60.32      3.18 o 
  -1   1  11      100.95       87.61      2.06 o 
   0   1  11      268.15      247.80      2.74 o 
   1   1  11      478.07      500.13      6.20 o 
   2   1  11        3.27        3.83      3.69 o 
   3   1  11       44.63       41.89      2.93 o 
   4   1  11      138.59      139.13      5.60 o 
   5   1  11      405.50      394.56      8.72 o 
   6   1  11        2.86        5.23      4.99 o 
   7   1  11        6.72       10.72      8.48 o 
  -7   2  11        0.60       -1.50      6.99 o 
  -6   2  11       13.42       17.43      5.76 o 
  -5   2  11      189.41      181.58      5.47 o 
  -4   2  11       64.17       68.19      2.63 o 
  -3   2  11        0.03        1.94      1.98 o 
  -2   2  11      222.83      223.22      4.59 o 
  -1   2  11      684.91      738.01     13.18 o 
   0   2  11      449.17      487.26      6.02 o 
   1   2  11      899.35      888.19      7.78 o 
   2   2  11      260.63      262.34      4.86 o 
   3   2  11      186.67      199.45      8.69 o 
   4   2  11      533.02      496.46     13.36 o 
   5   2  11        5.89        9.68      4.75 o 
   6   2  11        1.11       -0.29      4.61 o 
   7   2  11       11.47        4.79      9.12 o 
  -6   3  11      149.92      130.51      9.79 o 
  -5   3  11      215.70      226.84     10.89 o 
  -4   3  11       64.34       64.80      3.12 o 
  -3   3  11      483.01      446.33      6.65 o 
  -2   3  11       12.76       13.24      1.94 o 
  -1   3  11      688.59      704.83      9.29 o 
   0   3  11     3910.06     4155.68     24.58 o 
   1   3  11       83.77       90.62      3.90 o 
   2   3  11       80.31       76.42      3.69 o 
   3   3  11       29.58       26.39      2.34 o 
   4   3  11      526.61      521.46     14.10 o 
   5   3  11       33.21       36.01      7.85 o 
   6   3  11        6.91        8.66      5.35 o 
   7   3  11        2.00        1.02      7.63 o 
  -6   4  11        3.58       12.11      7.49 o 
  -5   4  11      193.82      196.62     11.03 o 
  -4   4  11        4.98        5.56      3.44 o 
  -3   4  11      124.91      128.16      2.31 o 
  -2   4  11      952.56      944.82      7.45 o 
  -1   4  11      900.38      909.12     11.99 o 
   0   4  11        0.51        0.78      4.30 o 
   1   4  11      425.41      432.89     10.58 o 
   2   4  11      508.04      501.00     12.13 o 
   3   4  11       97.56       89.39      7.52 o 
   4   4  11      443.82      423.32     13.41 o 
   5   4  11        7.70        7.48      7.16 o 
   6   4  11        0.77        4.99      7.38 o 
  -6   5  11        1.13        0.06      6.91 o 
  -5   5  11        2.10        5.78      7.39 o 
  -4   5  11        0.01        0.33      3.93 o 
  -3   5  11      443.94      414.68      5.96 o 
  -2   5  11      379.81      371.31      7.66 o 
  -1   5  11       95.55      100.68      4.42 o 
   0   5  11        9.94       17.02      5.23 o 
   1   5  11      540.45      549.13     12.25 o 
   2   5  11       26.79       35.76      6.31 o 
   3   5  11       54.23       52.63      7.21 o 
   4   5  11      483.57      440.33     13.67 o 
   5   5  11       73.07       78.42      8.55 o 
   6   5  11       28.84       31.17      8.74 o 
  -5   6  11       37.74       33.82      7.51 o 
  -4   6  11       64.35       63.84      5.21 o 
  -3   6  11        0.38        7.15      4.70 o 
  -2   6  11     1056.61      987.35     11.70 o 
  -1   6  11      648.14      652.31      9.03 o 
   0   6  11       26.19       28.93      6.19 o 
   1   6  11       57.91       69.35      6.40 o 
   2   6  11       30.64       35.94      7.23 o 
   3   6  11       11.80       22.49      7.77 o 
   4   6  11      141.69      148.00     10.59 o 
   5   6  11       15.21       21.58      6.84 o 
  -5   7  11        1.82        0.47      6.64 o 
  -4   7  11        9.25        9.93      4.69 o 
  -3   7  11       95.15       88.31      5.80 o 
  -2   7  11       44.62       49.70      6.25 o 
  -1   7  11        0.59        3.01      3.53 o 
   0   7  11       30.71       30.68      3.78 o 
   1   7  11       59.55       69.17      7.34 o 
   2   7  11       95.09       78.74      8.77 o 
   3   7  11        4.59        8.18      7.35 o 
   4   7  11       47.32       49.45      8.59 o 
   5   7  11        5.67        5.30      8.28 o 
  -4   8  11        5.93       11.73      4.86 o 
  -3   8  11       47.29       47.93      5.79 o 
  -2   8  11        7.75       12.12      3.45 o 
  -1   8  11       83.14       81.42      4.99 o 
   0   8  11       57.57       59.50      4.30 o 
   1   8  11      150.49      146.70     10.08 o 
   2   8  11      168.75      182.68     11.33 o 
   3   8  11        9.54       17.26      7.73 o 
   4   8  11       14.70       15.94      8.76 o 
  -4   9  11       57.27       55.04      6.11 o 
  -3   9  11       43.39       45.99      5.92 o 
  -2   9  11        4.70        5.32      3.68 o 
  -1   9  11       30.69       30.37      8.15 o 
   0   9  11        3.31       -1.73      5.38 o 
   1   9  11       27.53       37.65      7.80 o 
   2   9  11        2.65        8.25      6.76 o 
   3   9  11      121.47      138.45     10.09 o 
  -3  10  11        6.62        4.94      7.21 o 
  -2  10  11        8.88        6.77      7.39 o 
  -1  10  11        5.27        5.37      7.71 o 
   0  10  11        1.47        5.35      7.03 o 
   1  10  11        4.38        5.96      7.97 o 
   2  10  11       12.28        6.90      6.97 o 
  -1  11  11        3.12        3.26      6.76 o 
  -7   0  12        7.98        7.12      7.53 o 
  -6   0  12      108.39      103.06      7.24 o 
  -5   0  12        4.92        3.99      4.75 o 
  -4   0  12      202.75      201.29      6.30 o 
  -3   0  12        1.96        1.48      3.43 o 
  -2   0  12      639.10      661.18      4.83 o 
  -1   0  12      937.26     1002.10      9.23 o 
   0   0  12      436.34      437.66      8.13 o 
   1   0  12      548.88      542.89      9.89 o 
   2   0  12     6577.19     6526.32     34.81 o 
   3   0  12      416.70      427.33      7.81 o 
   4   0  12      249.63      244.34      9.88 o 
   5   0  12       83.60       88.59      5.69 o 
   6   0  12        1.96        2.56      4.87 o 
  -7   1  12        0.12       -2.59      6.38 o 
  -6   1  12        5.10        6.25      3.45 o 
  -5   1  12      149.88      146.63      4.66 o 
  -4   1  12        0.77        1.06      3.21 o 
  -3   1  12      698.76      716.62      4.98 o 
  -2   1  12      117.33      118.83      3.93 o 
  -1   1  12     1716.61     1724.93     24.78 o 
   0   1  12      462.35      486.13      8.66 o 
   1   1  12       13.48       21.92      3.13 o 
   2   1  12      518.17      490.94      5.06 o 
   3   1  12       10.47        9.77      2.52 o 
   4   1  12      181.15      155.35      7.50 o 
   5   1  12       13.27       17.65      4.46 o 
   6   1  12        9.48       15.21      4.83 o 
  -7   2  12        1.04       -0.67      6.46 o 
  -6   2  12       14.57       14.92      5.53 o 
  -5   2  12      111.45      116.11      4.82 o 
  -4   2  12       35.10       33.38      2.66 o 
  -3   2  12      154.38      156.58      3.37 o 
  -2   2  12        4.80        6.46      1.34 o 
  -1   2  12     3447.27     3687.72     14.45 o 
   0   2  12      473.92      510.14      7.52 o 
   1   2  12        3.15        7.64      2.70 o 
   2   2  12       53.66       73.51      3.37 o 
   3   2  12        0.20        3.03      5.27 o 
   4   2  12      416.23      409.21     12.68 o 
   5   2  12        0.28        1.27      4.45 o 
   6   2  12        9.05        5.73      4.91 o 
   7   2  12       13.48       24.81      8.99 o 
  -6   3  12        6.59        7.21      7.90 o 
  -5   3  12      124.36      133.56      9.40 o 
  -4   3  12        4.90        4.89      2.41 o 
  -3   3  12       11.72       12.21      1.87 o 
  -2   3  12     1885.23     1831.86     12.28 o 
  -1   3  12       25.06       27.60      2.81 o 
   0   3  12       34.38       45.62      4.81 o 
   1   3  12      504.15      507.24      6.40 o 
   2   3  12        0.06        1.08      2.24 o 
   3   3  12      209.56      201.90      8.35 o 
   4   3  12      382.18      389.08     12.18 o 
   5   3  12        2.56       10.21      7.20 o 
   6   3  12       13.63       21.39      5.56 o 
   7   3  12       15.21       27.63      9.43 o 
  -6   4  12        0.86       -0.90      6.57 o 
  -5   4  12       36.56       43.35      7.34 o 
  -4   4  12        0.99        2.72      3.55 o 
  -3   4  12     1336.81     1292.68      6.63 o 
  -2   4  12       32.87       32.28      3.09 o 
  -1   4  12        5.93        6.81      3.86 o 
   0   4  12       21.28       21.41      4.94 o 
   1   4  12      125.13      123.79      6.76 o 
   2   4  12       55.11       50.84      2.90 o 
   3   4  12       14.54       17.99      5.59 o 
   4   4  12        8.87       13.72      7.56 o 
   5   4  12        2.39        3.97      7.45 o 
   6   4  12        1.37       10.65      7.79 o 
  -6   5  12        2.47        8.39      9.38 o 
  -5   5  12        0.96       -0.82      6.41 o 
  -4   5  12       54.93       52.10      4.44 o 
  -3   5  12      616.50      603.92      9.57 o 
  -2   5  12      869.78      843.49      9.37 o 
  -1   5  12       71.57       75.74      5.52 o 
   0   5  12        7.73        4.64      5.20 o 
   1   5  12       92.46      106.52      7.47 o 
   2   5  12      134.46      134.17      7.98 o 
   3   5  12      398.75      409.77     13.50 o 
   4   5  12      177.35      184.61     11.18 o 
   5   5  12        0.85        1.71      7.41 o 
   6   5  12       13.63       12.57      8.50 o 
  -5   6  12       53.58       59.84      9.00 o 
  -4   6  12       36.31       41.84      4.89 o 
  -3   6  12      725.04      683.59     16.36 o 
  -2   6  12      311.42      306.04      6.96 o 
  -1   6  12      834.23      810.85     10.17 o 
   0   6  12      156.68      148.67      8.30 o 
   1   6  12       23.87       22.66      6.25 o 
   2   6  12      323.61      327.73     11.97 o 
   3   6  12        8.59       19.58      7.04 o 
   4   6  12        1.05        3.96      6.30 o 
   5   6  12      130.05      138.38     10.26 o 
  -5   7  12        0.00        7.65      8.33 o 
  -4   7  12        1.74        3.41      4.97 o 
  -3   7  12       51.08       48.47      5.61 o 
  -2   7  12       60.15       48.49      3.45 o 
  -1   7  12        2.20        2.18      3.72 o 
   0   7  12        1.58        3.81      3.54 o 
   1   7  12       78.83       61.93      7.69 o 
   2   7  12       22.81       36.20      7.94 o 
   3   7  12      176.65      193.05     10.50 o 
   4   7  12      125.57      170.79     11.69 o 
   5   7  12        0.17        2.49      8.39 o 
  -4   8  12       25.10       27.02      5.37 o 
  -3   8  12      203.56      200.89      7.76 o 
  -2   8  12        1.89        0.67      4.03 o 
  -1   8  12       50.94       49.53      4.92 o 
   0   8  12       76.07       70.12      4.49 o 
   1   8  12      335.02      331.15     12.89 o 
   2   8  12       27.50       23.75      7.08 o 
   3   8  12       58.71       70.62      9.49 o 
   4   8  12      208.66      218.67     12.21 o 
  -4   9  12        7.50       11.92      5.41 o 
  -3   9  12        8.33        7.80      5.53 o 
  -2   9  12       68.93       72.10      6.07 o 
  -1   9  12       86.33       87.23      8.49 o 
   0   9  12        2.22        4.13      5.52 o 
   1   9  12        9.38       10.17      5.77 o 
   2   9  12        0.49        4.41      8.09 o 
   3   9  12       60.20       55.83      9.88 o 
  -3  10  12        0.19       -0.28      7.62 o 
  -2  10  12       47.27       35.40      8.57 o 
  -1  10  12        0.28        1.81      7.74 o 
   0  10  12       50.82       61.55      9.13 o 
   1  10  12        9.29       11.31      7.57 o 
  -1  11  12        3.78        1.73      7.43 o 
  -7   1  13        0.01        4.90      7.63 o 
  -6   1  13        6.64        7.93      3.49 o 
  -5   1  13        6.25        5.15      3.26 o 
  -4   1  13      133.81      127.62      4.39 o 
  -3   1  13      152.32      146.81      2.65 o 
  -2   1  13      542.61      504.05     14.42 o 
  -1   1  13       98.87      105.28      9.42 o 
   0   1  13      101.42      110.33      5.63 o 
   1   1  13       46.89       48.17      3.43 o 
   2   1  13        2.48        1.88      2.13 o 
   3   1  13      115.81      123.78      4.84 o 
   4   1  13        7.69        7.85      4.26 o 
   5   1  13       10.88       11.44      4.26 o 
   6   1  13        6.78        4.85      4.93 o 
   7   1  13       24.60       28.40      8.80 o 
  -6   2  13        0.36        1.64      5.23 o 
  -5   2  13      102.21       96.36      5.49 o 
  -4   2  13       49.23       51.24      3.78 o 
  -3   2  13        5.23        9.66      1.92 o 
  -2   2  13       14.29       16.70      1.77 o 
  -1   2  13      686.03      736.46     16.17 o 
   0   2  13     1027.16     1016.05      8.81 o 
   1   2  13      132.47      125.54      3.91 o 
   2   2  13       53.04       60.94      3.40 o 
   3   2  13      547.87      540.30     12.93 o 
   4   2  13        4.98        8.23      3.94 o 
   5   2  13      112.12       90.86      5.80 o 
   6   2  13        2.09        5.75      5.16 o 
   7   2  13        5.14       10.82      7.33 o 
  -6   3  13       21.41       26.69      7.90 o 
  -5   3  13       72.22       76.62      8.54 o 
  -4   3  13      498.07      513.59      6.19 o 
  -3   3  13        0.60        2.58      2.09 o 
  -2   3  13      109.04      107.57      3.27 o 
  -1   3  13       50.74       52.23      4.09 o 
   0   3  13        0.24        0.02      2.78 o 
   1   3  13        2.47        4.31      2.53 o 
   2   3  13      427.10      423.40      6.78 o 
   3   3  13       10.46       10.08      2.57 o 
   4   3  13      427.28      425.17     13.47 o 
   5   3  13      132.62      132.35      9.91 o 
   6   3  13       14.36       12.28      7.11 o 
   7   3  13       31.34       43.83      8.36 o 
  -6   4  13        0.51       13.12      8.77 o 
  -5   4  13        7.53       16.78      7.62 o 
  -4   4  13      805.38      752.18     10.28 o 
  -3   4  13      897.42      848.43      7.16 o 
  -2   4  13       12.78       14.37      2.70 o 
  -1   4  13      116.54      125.53      5.70 o 
   0   4  13      392.77      396.83      9.71 o 
   1   4  13      131.21      135.24      7.29 o 
   2   4  13       58.89       56.33      6.70 o 
   3   4  13     1862.88     1872.00     24.42 o 
   4   4  13       19.88       16.14      6.15 o 
   5   4  13       13.67       18.39      7.48 o 
   6   4  13       11.18       24.42      8.54 o 
  -5   5  13       22.02       31.26      7.70 o 
  -4   5  13       17.71       13.02      4.09 o 
  -3   5  13      468.58      477.78      8.88 o 
  -2   5  13      831.23      786.03      9.23 o 
  -1   5  13      260.77      253.62      8.18 o 
   0   5  13        9.46        9.17      5.15 o 
   1   5  13      263.52      241.95      9.03 o 
   2   5  13      138.65      137.01      8.11 o 
   3   5  13      410.83      377.64     13.17 o 
   4   5  13      225.31      217.83     11.31 o 
   5   5  13       61.68       47.21      8.71 o 
   6   5  13        2.70       11.30      8.52 o 
  -5   6  13        0.05        1.53      7.83 o 
  -4   6  13       24.81       27.42      4.71 o 
  -3   6  13      143.46      141.10      6.45 o 
  -2   6  13      185.00      181.33      7.57 o 
  -1   6  13       41.68       40.59      4.31 o 
   0   6  13      450.69      422.09     11.40 o 
   1   6  13       69.53       76.45      7.60 o 
   2   6  13      242.75      234.11     10.94 o 
   3   6  13       78.14       83.49      7.93 o 
   4   6  13        0.85       -2.42      7.65 o 
   5   6  13        1.54        2.20      7.98 o 
  -5   7  13       48.42       60.74      9.61 o 
  -4   7  13       10.30        7.75      5.36 o 
  -3   7  13        0.88        4.78      4.35 o 
  -2   7  13        4.11       11.78      2.97 o 
  -1   7  13        2.17        1.14      3.93 o 
   0   7  13        6.26        4.82      5.59 o 
   1   7  13      117.93      115.08      9.04 o 
   2   7  13       65.83       74.51      8.79 o 
   3   7  13       16.43       33.94      8.71 o 
   4   7  13       32.05       33.44      7.15 o 
  -4   8  13       48.25       44.76      5.47 o 
  -3   8  13       15.13       20.06      5.44 o 
  -2   8  13        5.37        5.69      4.27 o 
  -1   8  13       37.95       49.52      4.63 o 
   0   8  13      267.39      255.92      6.95 o 
   1   8  13        4.03        8.83      7.06 o 
   2   8  13       36.28       31.49      7.32 o 
   3   8  13        2.75        8.69      6.60 o 
   4   8  13        0.32        5.23      7.76 o 
  -4   9  13       56.99       55.53      6.13 o 
  -3   9  13        3.08        4.10      5.28 o 
  -2   9  13       35.18       37.94      5.48 o 
  -1   9  13       18.56       22.90      6.49 o 
   0   9  13        0.08        0.12      5.55 o 
   1   9  13       68.69       71.73      8.45 o 
   2   9  13       25.71       36.08      7.77 o 
   3   9  13        0.16        1.92      6.23 o 
  -3  10  13       36.13       31.26      7.65 o 
  -2  10  13        0.01        0.80      8.07 o 
  -1  10  13       87.56       86.47      9.76 o 
   0  10  13       76.02       67.07      9.15 o 
   1  10  13       53.55       55.98      8.12 o 
  -1  11  13       52.02       45.02      9.21 o 
  -7   0  14        0.04       -2.76      6.87 o 
  -6   0  14        3.64        5.36      5.11 o 
  -5   0  14        3.97        3.98      4.41 o 
  -4   0  14      242.38      239.61      6.88 o 
  -3   0  14      151.27      140.46      5.00 o 
  -2   0  14     1070.70     1091.35     12.72 o 
  -1   0  14       71.40       80.11      3.75 o 
   0   0  14       11.19       15.54      4.82 o 
   1   0  14     1764.73     1750.79     17.55 o 
   2   0  14      251.97      222.08      8.11 o 
   3   0  14      140.06      140.59      8.11 o 
   4   0  14      275.46      301.40     11.27 o 
   5   0  14        1.63       -2.38      4.32 o 
   6   0  14       88.24       89.84      9.43 o 
  -7   1  14       36.18       22.27      8.19 o 
  -6   1  14       29.63       32.13      3.96 o 
  -5   1  14        0.08        1.58      3.13 o 
  -4   1  14      500.03      484.53      6.99 o 
  -3   1  14       17.46       18.03      1.86 o 
  -2   1  14       77.86       71.93      3.69 o 
  -1   1  14        0.00        3.18      3.14 o 
   0   1  14      393.39      394.35      8.32 o 
   1   1  14      947.35      975.53     15.34 o 
   2   1  14       39.60       63.82      2.60 o 
   3   1  14        0.07        0.78      2.47 o 
   4   1  14      129.06      112.52      5.89 o 
   5   1  14      193.89      180.60      8.44 o 
   6   1  14        0.24        2.34      6.02 o 
   7   1  14       12.72       16.23      7.23 o 
  -6   2  14      129.22      146.25      9.62 o 
  -5   2  14      248.49      235.87      6.90 o 
  -4   2  14      350.21      337.62      7.22 o 
  -3   2  14        0.24        1.05      1.83 o 
  -2   2  14      272.75      292.53      4.37 o 
  -1   2  14      779.51      735.74      9.29 o 
   0   2  14     4262.44     4358.81     18.07 o 
   1   2  14     1002.10     1032.92      9.34 o 
   2   2  14       63.72       63.26      3.63 o 
   3   2  14        8.17       11.81      6.09 o 
   4   2  14       10.50        8.46      3.61 o 
   5   2  14      296.11      280.43      7.85 o 
   6   2  14       57.35       55.64      8.21 o 
   7   2  14        0.79       -0.85      9.13 o 
  -6   3  14        7.98        6.85      6.50 o 
  -5   3  14       84.38       84.57      8.74 o 
  -4   3  14      610.07      567.56      6.51 o 
  -3   3  14       53.35       52.47      2.74 o 
  -2   3  14      350.10      331.93      5.76 o 
  -1   3  14      929.46      898.87     11.08 o 
   0   3  14       77.34       78.56      3.83 o 
   1   3  14       62.21       59.36      3.29 o 
   2   3  14       34.57       39.53      3.14 o 
   3   3  14       41.26       43.39      3.18 o 
   4   3  14       18.21       14.21      7.68 o 
   5   3  14      108.27      108.33      6.08 o 
   6   3  14        0.05        2.11      6.03 o 
  -6   4  14      140.60      144.78     11.22 o 
  -5   4  14        0.50        3.42      6.85 o 
  -4   4  14       51.08       55.68      4.40 o 
  -3   4  14      405.48      368.04      6.83 o 
  -2   4  14       14.44       16.00      2.82 o 
  -1   4  14      203.21      196.27      6.70 o 
   0   4  14      287.10      286.17      8.74 o 
   1   4  14       27.53       38.98      5.62 o 
   2   4  14      417.95      422.13      6.53 o 
   3   4  14     1891.15     1952.70     25.36 o 
   4   4  14      164.10      159.42     10.75 o 
   5   4  14       88.87       88.84      8.84 o 
   6   4  14        5.50        5.84      8.11 o 
  -5   5  14       17.29       26.12      8.19 o 
  -4   5  14       35.25       31.24      4.80 o 
  -3   5  14      123.28      126.77      5.96 o 
  -2   5  14      392.83      365.59     13.23 o 
  -1   5  14      273.33      263.61      8.26 o 
   0   5  14      166.55      159.52      7.66 o 
   1   5  14      109.98      117.34      7.58 o 
   2   5  14      564.32      580.43     13.97 o 
   3   5  14      216.88      206.75     10.29 o 
   4   5  14      171.46      162.24     10.74 o 
   5   5  14       37.00       53.87      8.47 o 
   6   5  14       18.07       16.09      9.01 o 
  -5   6  14       15.94       24.64      7.80 o 
  -4   6  14        3.51        5.16      4.49 o 
  -3   6  14        1.95        4.54      4.22 o 
  -2   6  14     1195.36     1081.71      9.41 o 
  -1   6  14       29.68       23.43      4.15 o 
   0   6  14       48.80       52.70      6.93 o 
   1   6  14        6.35       10.68      5.62 o 
   2   6  14       31.67       41.53      7.83 o 
   3   6  14      550.06      536.65     16.06 o 
   4   6  14        1.53        4.38      6.16 o 
   5   6  14       90.39      105.19     10.74 o 
  -5   7  14        3.43       10.00      7.73 o 
  -4   7  14       13.35       14.96      4.91 o 
  -3   7  14        1.53        5.59      4.78 o 
  -2   7  14        6.82        7.31      2.94 o 
  -1   7  14       10.28       11.71      4.09 o 
   0   7  14        2.93        3.51      6.31 o 
   1   7  14       34.63       31.07      7.25 o 
   2   7  14      557.84      527.58     15.20 o 
   3   7  14      337.63      366.46     13.82 o 
   4   7  14       44.69       53.28      9.39 o 
  -4   8  14        0.93        1.20      4.84 o 
  -3   8  14        0.86        6.22      5.18 o 
  -2   8  14       58.26       63.22      8.11 o 
  -1   8  14       50.34       45.67      4.87 o 
   0   8  14       58.89       60.91      4.81 o 
   1   8  14       39.22       33.55      7.54 o 
   2   8  14       11.26       14.02      7.90 o 
   3   8  14      190.73      191.60     12.34 o 
   4   8  14        0.78       11.47      8.65 o 
  -4   9  14       54.85       69.04      9.41 o 
  -3   9  14       50.84       57.59      6.53 o 
  -2   9  14        4.43        7.32      6.64 o 
  -1   9  14       68.53       65.74      5.29 o 
   0   9  14        5.58        5.00      5.91 o 
   1   9  14       22.64       25.16      7.91 o 
   2   9  14        1.08        6.75      7.20 o 
   3   9  14       25.04       39.45      9.26 o 
  -3  10  14        6.29        3.63      7.79 o 
  -1  10  14        1.86        3.03      7.54 o 
   0  10  14        1.44        2.35      7.25 o 
   1  10  14       46.89       63.18      9.59 o 
  -7   1  15       36.86       35.29      7.98 o 
  -6   1  15       20.46       30.16      3.96 o 
  -5   1  15      163.01      157.92      4.84 o 
  -4   1  15       10.46        9.13      3.37 o 
  -3   1  15      246.06      256.34      3.13 o 
  -2   1  15       15.36       13.15      1.44 o 
  -1   1  15      511.49      503.86      7.70 o 
   0   1  15      807.87      801.80     11.36 o 
   1   1  15      132.05      128.76      2.67 o 
   2   1  15       10.29       11.65      1.85 o 
   3   1  15       45.57       51.64      2.98 o 
   4   1  15       65.08       71.45      5.31 o 
   5   1  15       47.30       57.43      5.14 o 
   6   1  15        0.91        2.53      7.71 o 
   7   1  15        7.36       16.46      9.23 o 
  -6   2  15        6.10        9.34      5.72 o 
  -5   2  15       17.64       14.63      5.44 o 
  -4   2  15      394.77      384.74      7.68 o 
  -3   2  15       10.09        9.62      2.66 o 
  -2   2  15       32.21       35.80      1.53 o 
  -1   2  15      230.77      255.75      6.19 o 
   0   2  15       31.51       31.96      1.87 o 
   1   2  15      358.81      359.19      6.19 o 
   2   2  15      415.10      424.38      6.84 o 
   3   2  15       25.25       21.69      5.64 o 
   4   2  15       18.21       20.96      6.54 o 
   5   2  15        0.16        0.01      4.21 o 
   6   2  15        0.02        2.84      6.73 o 
  -6   3  15       29.43       33.64      7.86 o 
  -5   3  15       20.72       31.46      6.90 o 
  -4   3  15       70.60       75.23      4.53 o 
  -3   3  15     1053.61     1043.59      8.55 o 
  -2   3  15        7.14       10.15      2.52 o 
  -1   3  15       29.00       25.51      3.90 o 
   0   3  15      658.53      620.34      7.89 o 
   1   3  15        9.46       12.10      2.97 o 
   2   3  15       54.23       60.42      3.96 o 
   3   3  15       24.83       22.36      3.13 o 
   4   3  15      286.90      260.83     11.39 o 
   5   3  15       49.13       44.58      8.33 o 
   6   3  15        0.09        2.30      7.01 o 
  -6   4  15       22.38       25.75      8.55 o 
  -5   4  15      162.37      174.70     10.27 o 
  -4   4  15      196.88      186.93      5.86 o 
  -3   4  15      265.61      250.95      6.45 o 
  -2   4  15       37.79       49.11      3.31 o 
  -1   4  15      529.53      514.89      9.76 o 
   0   4  15       17.84       17.40      5.22 o 
   1   4  15       78.49       75.55      3.97 o 
   2   4  15      552.89      561.98      7.63 o 
   3   4  15      391.57      381.40     12.23 o 
   4   4  15      384.02      371.72     13.58 o 
   5   4  15        5.13        3.05      6.44 o 
   6   4  15       35.39       44.98      9.26 o 
  -5   5  15       15.72       25.10      8.01 o 
  -4   5  15       67.06       72.64      4.84 o 
  -3   5  15       26.50       23.32      3.93 o 
  -2   5  15      457.56      409.36      8.33 o 
  -1   5  15       90.99      106.74      6.44 o 
   0   5  15       44.07       46.78      5.74 o 
   1   5  15      166.87      160.97      8.55 o 
   2   5  15      819.41      793.27     16.43 o 
   3   5  15      421.31      459.85     14.64 o 
   4   5  15      101.10      103.90      9.91 o 
   5   5  15        4.78        2.81      5.98 o 
  -5   6  15       28.89       30.59      7.72 o 
  -4   6  15       20.11       18.30      4.40 o 
  -3   6  15        2.16        3.03      4.00 o 
  -2   6  15       46.24       47.60      3.46 o 
  -1   6  15        4.20       12.53      5.43 o 
   0   6  15        7.20       12.85      5.96 o 
   1   6  15       59.79       67.32      6.64 o 
   2   6  15       11.96       22.81      7.65 o 
   3   6  15      480.92      434.73     14.68 o 
   4   6  15       15.84       16.15      7.89 o 
   5   6  15        7.45       10.15      8.21 o 
  -4   7  15        1.46        3.82      4.89 o 
  -3   7  15      115.43       91.70      9.46 o 
  -2   7  15      246.62      217.38      5.25 o 
  -1   7  15       39.52       41.13      4.45 o 
   0   7  15        8.46        8.09      5.43 o 
   1   7  15       19.72       13.63      6.82 o 
   2   7  15        4.06       10.43      5.69 o 
   3   7  15       19.96       26.84      8.26 o 
   4   7  15        9.44       17.57      7.69 o 
  -4   8  15        9.23        8.00      5.38 o 
  -3   8  15      106.16      105.66      6.91 o 
  -2   8  15      290.76      281.60     11.58 o 
  -1   8  15       93.16       95.62      5.51 o 
   0   8  15       72.07       72.06      5.12 o 
   1   8  15      133.20      115.37      9.22 o 
   2   8  15        1.36        3.09      7.62 o 
   3   8  15      278.55      284.37     12.76 o 
  -4   9  15        4.58        5.25      8.59 o 
  -3   9  15       12.62        8.82      5.84 o 
  -2   9  15        1.75        4.53      6.55 o 
  -1   9  15       11.20       15.33      4.66 o 
   0   9  15        6.53        0.48      6.10 o 
   1   9  15        0.03        4.90      7.76 o 
   2   9  15       48.92       53.44      9.44 o 
  -3  10  15        0.96        3.54      8.18 o 
  -1  10  15        6.51        7.86      6.97 o 
   0  10  15        1.03       -3.25      6.98 o 
   1  10  15        0.76       11.64      8.19 o 
  -7   0  16      159.76      135.10     10.84 o 
  -6   0  16        9.60        7.80      4.91 o 
  -5   0  16       28.80       26.11      5.01 o 
  -4   0  16      133.09      118.61      5.85 o 
  -3   0  16      258.75      254.39     10.41 o 
  -2   0  16      278.58      303.97     17.58 o 
  -1   0  16       38.18       36.14      3.18 o 
   0   0  16      514.10      553.21     10.04 o 
   1   0  16      110.43      103.41      6.46 o 
   2   0  16     1884.25     1857.90     21.04 o 
   3   0  16       10.20        8.64      5.18 o 
   4   0  16        8.97       10.39      6.27 o 
   5   0  16       13.49       16.83      7.89 o 
   6   0  16        0.55        2.79      6.40 o 
  -7   1  16        6.30        4.51      6.81 o 
  -6   1  16       80.91       85.84      4.47 o 
  -5   1  16       81.99       82.54      4.12 o 
  -4   1  16       36.60       35.82      3.30 o 
  -3   1  16      333.97      317.49      4.76 o 
  -2   1  16      704.70      674.63     16.31 o 
  -1   1  16      449.89      451.54      7.73 o 
   0   1  16      201.43      190.14      6.91 o 
   1   1  16       77.59       61.80      4.95 o 
   2   1  16      164.96      162.03      4.40 o 
   3   1  16        5.70        2.57      2.28 o 
   4   1  16       99.07       96.80      6.14 o 
   5   1  16      203.99      175.29      9.61 o 
   6   1  16       73.10       82.97      8.67 o 
  -6   2  16       64.56       64.53      6.37 o 
  -5   2  16       62.73       65.13      5.19 o 
  -4   2  16      119.86      116.52      5.35 o 
  -3   2  16      175.20      170.10      4.28 o 
  -2   2  16       35.20       30.93      2.74 o 
  -1   2  16      373.72      381.79      7.43 o 
   0   2  16       12.20       10.76      1.50 o 
   1   2  16       48.00       40.63      3.52 o 
   2   2  16        0.01        3.33      3.20 o 
   3   2  16        2.89        5.93      6.41 o 
   4   2  16      150.24      160.86      9.52 o 
   5   2  16        0.77        5.81      5.57 o 
   6   2  16        0.14       -0.03      7.59 o 
  -6   3  16        4.33        7.61      7.73 o 
  -5   3  16        0.00       -0.19      7.03 o 
  -4   3  16       49.60       48.98      4.62 o 
  -3   3  16      409.67      373.64      5.61 o 
  -2   3  16       18.57       20.44      2.36 o 
  -1   3  16       65.59       58.87      4.50 o 
   0   3  16       23.14       34.81      3.61 o 
   1   3  16      179.39      181.48      4.98 o 
   2   3  16        8.76       13.07      3.02 o 
   3   3  16      111.69      100.43      4.15 o 
   4   3  16      107.44       93.47      8.44 o 
   5   3  16       13.45       21.07      8.04 o 
   6   3  16       11.28        8.89      8.20 o 
  -6   4  16       39.17       46.50      8.34 o 
  -5   4  16       63.58       75.83      8.97 o 
  -4   4  16       47.97       52.77      7.98 o 
  -3   4  16       17.94       16.71      2.65 o 
  -2   4  16      599.80      546.28     16.32 o 
  -1   4  16       49.64       43.70      3.51 o 
   0   4  16      109.58      110.82      6.96 o 
   1   4  16      229.21      219.56      5.39 o 
   2   4  16        9.24       13.34      3.17 o 
   3   4  16       76.39       88.10      9.11 o 
   4   4  16      221.21      215.57     11.13 o 
   5   4  16       23.96       24.54      6.42 o 
   6   4  16        0.94       -0.64      7.82 o 
  -5   5  16       28.26       30.55      7.53 o 
  -4   5  16      111.97      113.04      5.53 o 
  -3   5  16        0.01        2.53      3.55 o 
  -2   5  16      536.57      507.66      6.53 o 
  -1   5  16       53.10       44.80      5.32 o 
   0   5  16      107.37      111.88      7.26 o 
   1   5  16      418.29      397.20     11.36 o 
   2   5  16      149.81      141.69      8.96 o 
   3   5  16      350.99      348.12     13.18 o 
   4   5  16       88.82       80.81      7.79 o 
   5   5  16        5.77        5.35      6.90 o 
  -5   6  16      114.91      113.62     10.14 o 
  -4   6  16       23.49       23.39      4.31 o 
  -3   6  16        0.66        7.44      6.99 o 
  -2   6  16        0.09        2.18      2.82 o 
  -1   6  16      171.41      163.89      7.93 o 
   0   6  16      272.86      254.76      9.72 o 
   1   6  16       36.02       29.99      6.62 o 
   2   6  16      470.99      465.42     14.26 o 
   3   6  16       29.98       38.62      7.81 o 
   4   6  16        5.43        5.13      7.89 o 
   5   6  16        6.51       11.71      6.88 o 
  -4   7  16        3.32        3.69      5.05 o 
  -3   7  16        6.27       12.05      4.92 o 
  -2   7  16       20.46       21.10      4.48 o 
  -1   7  16       24.96       31.64      4.52 o 
   0   7  16       50.10       36.50      7.13 o 
   1   7  16      144.07      114.26      8.70 o 
   2   7  16      147.17      147.53     10.01 o 
   3   7  16       34.47       33.33      8.68 o 
   4   7  16       20.84       15.49      7.47 o 
  -4   8  16       26.31       27.98      6.05 o 
  -3   8  16       68.17       77.49      7.66 o 
  -2   8  16       44.28       46.48      7.48 o 
  -1   8  16        4.13        4.67      4.31 o 
   0   8  16       41.53       37.79      4.48 o 
   1   8  16        8.91        8.94      6.64 o 
   2   8  16       33.22       47.76      7.50 o 
   3   8  16        8.31       23.95      8.96 o 
  -4   9  16        0.01       -4.30      8.61 o 
  -3   9  16       18.84       26.10      5.66 o 
  -2   9  16       13.89       10.21      7.49 o 
  -1   9  16       47.30       55.19      5.35 o 
   0   9  16       18.55       15.26      6.90 o 
   1   9  16        5.66       -0.01      7.38 o 
   2   9  16        9.01       14.74      6.92 o 
  -3  10  16       14.71       23.08      8.23 o 
  -1  10  16        0.48        2.39      6.52 o 
   0  10  16       55.22       50.64      8.16 o 
   1  10  16       71.86       70.81      8.59 o 
  -6   1  17        4.36        8.43      3.79 o 
  -5   1  17        2.57        3.44      3.42 o 
  -4   1  17        6.41       11.65      3.18 o 
  -3   1  17      123.50      133.47      3.66 o 
  -2   1  17      271.00      269.15      5.68 o 
  -1   1  17      208.66      236.27      6.42 o 
   0   1  17      139.59      138.68      6.21 o 
   1   1  17      228.83      221.99      9.56 o 
   2   1  17       24.85       27.48      6.34 o 
   3   1  17       55.24       56.33      2.82 o 
   4   1  17      135.07      128.09      6.37 o 
   5   1  17       55.24       50.53      8.21 o 
   6   1  17        1.68        5.25      7.56 o 
  -6   2  17       21.00       25.24      6.21 o 
  -5   2  17       23.42       21.84      4.46 o 
  -4   2  17      249.87      243.02      6.71 o 
  -3   2  17        2.55        4.45      2.88 o 
  -2   2  17        1.61        2.80      1.30 o 
  -1   2  17      128.67      149.53      4.42 o 
   0   2  17        1.89        2.28      1.42 o 
   1   2  17       11.14        8.93      3.06 o 
   2   2  17     1125.78     1070.86     10.99 o 
   3   2  17       29.18       29.37      2.54 o 
   4   2  17       43.66       31.14      6.30 o 
   5   2  17        7.82        9.11      6.40 o 
   6   2  17        0.11        4.87      7.50 o 
  -6   3  17        0.20       -6.75      7.84 o 
  -5   3  17       52.76       53.27      8.45 o 
  -4   3  17        8.17        8.38      3.83 o 
  -3   3  17       48.26       47.74      3.20 o 
  -2   3  17        4.28        6.23      2.31 o 
  -1   3  17       70.82       74.59      4.23 o 
   0   3  17      170.58      165.03      4.95 o 
   1   3  17     1038.95     1040.09     10.41 o 
   2   3  17      197.94      194.73      5.39 o 
   3   3  17       53.23       45.82      3.73 o 
   4   3  17        8.01        0.25      7.51 o 
   5   3  17       50.47       39.10      8.44 o 
   6   3  17        0.77       -0.08      8.42 o 
  -6   4  17       35.02       48.40      8.17 o 
  -5   4  17        0.19        7.31      8.10 o 
  -4   4  17       42.47       39.54      7.83 o 
  -3   4  17       15.46       18.85      5.70 o 
  -2   4  17      260.15      260.20      5.29 o 
  -1   4  17       46.65       56.03      3.73 o 
   0   4  17       62.34       60.52      6.13 o 
   1   4  17      343.86      337.85      6.63 o 
   2   4  17      814.63      740.72      9.20 o 
   3   4  17      177.80      162.68      9.84 o 
   4   4  17        2.01        7.35      7.95 o 
   5   4  17       44.44       46.88      7.83 o 
  -5   5  17        4.13       -0.45      6.50 o 
  -4   5  17        1.12        5.75      7.36 o 
  -3   5  17        2.87        3.20      3.55 o 
  -2   5  17      134.55      135.21      4.11 o 
  -1   5  17       34.92       31.89      5.16 o 
   0   5  17        5.08       10.96      5.86 o 
   1   5  17      872.95      822.89     16.09 o 
   2   5  17       10.62       12.48      6.74 o 
   3   5  17        8.64       10.42      6.86 o 
   4   5  17       15.99       14.96      8.02 o 
   5   5  17        6.96        6.57      7.64 o 
  -5   6  17       25.21       40.55      8.84 o 
  -4   6  17       30.06       23.28      7.48 o 
  -3   6  17      320.72      288.56     11.75 o 
  -2   6  17        6.58        7.87      2.91 o 
  -1   6  17       35.34       30.13      5.85 o 
   0   6  17       75.63       88.00      7.74 o 
   1   6  17        0.25        3.70      6.45 o 
   2   6  17        4.55        2.10      6.53 o 
   3   6  17        9.65       11.93      8.24 o 
   4   6  17       42.93       37.18      7.74 o 
   5   6  17       19.43       18.25      7.53 o 
  -4   7  17       30.63       43.62      6.61 o 
  -3   7  17        2.52        8.75      5.27 o 
  -2   7  17      493.52      437.16      8.96 o 
  -1   7  17       91.70       86.67      5.48 o 
   0   7  17       36.19       31.75      7.03 o 
   1   7  17        1.00        5.61      6.01 o 
   2   7  17       53.38       69.81      8.98 o 
   3   7  17       10.05       14.05      7.08 o 
   4   7  17        1.90        8.71      8.56 o 
  -4   8  17        8.04        8.59      5.65 o 
  -3   8  17      146.11      110.00      6.81 o 
  -2   8  17        0.55        5.10      7.01 o 
  -1   8  17        1.46        1.26      4.18 o 
   0   8  17        0.32        1.28      3.84 o 
   1   8  17       32.51       25.76      6.75 o 
   2   8  17        3.08        6.20      6.85 o 
   3   8  17       12.16       16.15      6.73 o 
  -4   9  17        9.68        9.35      7.47 o 
  -3   9  17       89.42       94.71      6.43 o 
  -2   9  17      150.16      176.06     10.75 o 
  -1   9  17       59.71       65.33      5.40 o 
   0   9  17        5.66        7.86      7.02 o 
   1   9  17       28.56       29.09      7.36 o 
   2   9  17        7.55        2.84      7.62 o 
   0  10  17        8.55        8.56      6.17 o 
   1  10  17       62.48       68.83      9.19 o 
  -6   0  18        4.03        3.62      5.36 o 
  -5   0  18      350.07      352.84      9.00 o 
  -4   0  18        1.44        3.14      4.14 o 
  -3   0  18      198.39      182.64      7.87 o 
  -2   0  18       35.41       45.37      4.87 o 
  -1   0  18      982.34      937.67      9.53 o 
   0   0  18      484.54      502.55     10.09 o 
   1   0  18       92.25      103.74      4.68 o 
   2   0  18      384.64      383.09     11.34 o 
   3   0  18       35.13       31.17      6.66 o 
   4   0  18      899.72      902.18     18.70 o 
   5   0  18       68.89       54.66      8.42 o 
   6   0  18       47.51       43.28      7.09 o 
  -6   1  18       10.47       14.66      3.99 o 
  -5   1  18      246.34      241.77      5.64 o 
  -4   1  18      630.45      639.09      7.18 o 
  -3   1  18       26.38       29.45      3.39 o 
  -2   1  18      213.93      204.83      4.35 o 
  -1   1  18     3705.44     3735.39     22.18 o 
   0   1  18        7.64        8.81      3.24 o 
   1   1  18      213.08      213.37      5.66 o 
   2   1  18       11.56       18.21      3.46 o 
   3   1  18       18.03       18.14      2.40 o 
   4   1  18        6.86        7.60      7.35 o 
   5   1  18       68.50       94.06      9.71 o 
   6   1  18        0.00        2.91      7.48 o 
  -6   2  18       98.85      109.08      7.22 o 
  -5   2  18       89.06       84.34      5.61 o 
  -4   2  18      104.46      106.08      9.18 o 
  -3   2  18       91.73       93.13     13.66 o 
  -2   2  18        2.99        4.83      2.15 o 
  -1   2  18      132.81      125.93      3.72 o 
   0   2  18      213.46      190.27      8.55 o 
   1   2  18       82.64       81.98      4.17 o 
   2   2  18        5.97        8.91      1.66 o 
   3   2  18        0.76        2.93      2.14 o 
   4   2  18        3.23        2.39      6.28 o 
   5   2  18      101.87       93.57      9.12 o 
   6   2  18       93.94      109.69      9.49 o 
  -6   3  18        0.47        1.54      5.89 o 
  -5   3  18        9.28       14.72      7.75 o 
  -4   3  18       64.77       61.61      8.81 o 
  -3   3  18       46.48       50.63      3.43 o 
  -2   3  18       34.42       34.33      2.75 o 
  -1   3  18      860.21      874.39     20.98 o 
   0   3  18       19.23       25.17      3.65 o 
   1   3  18      511.03      462.12      7.55 o 
   2   3  18      953.46      921.89     10.41 o 
   3   3  18       24.91       19.62      3.35 o 
   4   3  18       53.61       51.78      8.88 o 
   5   3  18        5.16        1.84      7.68 o 
   6   3  18        3.86        0.31      7.85 o 
  -5   4  18       48.79       51.12      8.85 o 
  -4   4  18       15.48       16.58      4.23 o 
  -3   4  18      762.47      731.39     10.62 o 
  -2   4  18      141.53      125.87      8.18 o 
  -1   4  18      118.25      127.81      8.17 o 
   0   4  18      391.54      363.06     10.01 o 
   1   4  18        9.22        8.91      3.47 o 
   2   4  18      215.92      203.47      5.69 o 
   3   4  18       26.26       28.23      7.86 o 
   4   4  18       62.62       64.71      8.48 o 
   5   4  18       27.74       37.05      8.34 o 
  -5   5  18       25.59       24.94      7.28 o 
  -4   5  18      115.15      120.13      9.58 o 
  -3   5  18       54.73       51.71      4.47 o 
  -2   5  18        1.09        1.28      2.64 o 
  -1   5  18        5.68        5.40      3.40 o 
   0   5  18      326.77      322.29     10.19 o 
   1   5  18      145.59      131.66      8.78 o 
   2   5  18       64.95       57.21      8.04 o 
   3   5  18       48.48       54.22      8.69 o 
   4   5  18       21.74       32.60      8.19 o 
   5   5  18        1.78       -4.12      8.28 o 
  -5   6  18       29.98       40.13      9.12 o 
  -4   6  18        8.81        7.32      7.42 o 
  -3   6  18      182.28      168.23      9.88 o 
  -2   6  18       36.85       32.26      4.30 o 
  -1   6  18       33.15       35.70      5.87 o 
   0   6  18      152.46      122.14      7.80 o 
   1   6  18       80.69       72.44      8.01 o 
   2   6  18       33.47       36.46      6.47 o 
   3   6  18        0.06        6.76      6.24 o 
   4   6  18        0.05        9.15      8.37 o 
  -4   7  18       17.34       12.17      8.15 o 
  -3   7  18      165.78      137.35      9.99 o 
  -2   7  18        1.64        4.85      4.07 o 
  -1   7  18       23.89       24.46      4.48 o 
   0   7  18        4.17        9.39      5.78 o 
   1   7  18      188.90      168.57      9.60 o 
   2   7  18       36.02       37.42      8.65 o 
   3   7  18      227.24      230.57     12.92 o 
   4   7  18        0.00        4.28      6.25 o 
  -4   8  18        9.21        8.35      7.97 o 
  -3   8  18      119.29      121.48      6.80 o 
  -2   8  18        5.06        9.01      7.38 o 
  -1   8  18        9.86        7.98      4.58 o 
   0   8  18        7.77        7.92      6.76 o 
   1   8  18        0.24        2.29      5.71 o 
   2   8  18       44.07       69.56      9.70 o 
   3   8  18       38.56       55.53     10.01 o 
  -3   9  18        5.17        3.56      5.21 o 
  -2   9  18        7.47        9.38      7.30 o 
  -1   9  18        3.01       16.73      4.93 o 
   0   9  18        0.82        0.36      7.04 o 
   1   9  18        0.03       -0.94      5.53 o 
   2   9  18       21.12       26.19      8.69 o 
   0  10  18        0.20        4.67      6.76 o 
  -6   1  19       41.35       41.48      4.28 o 
  -5   1  19       58.27       53.65      4.11 o 
  -4   1  19      157.30      154.55      4.50 o 
  -3   1  19      379.62      385.83      9.15 o 
  -2   1  19        3.48        6.26      2.55 o 
  -1   1  19      159.35      228.83      7.08 o 
   0   1  19       47.84       49.53      3.86 o 
   1   1  19      102.48      106.08      7.37 o 
   2   1  19       29.46       34.24      4.08 o 
   3   1  19       63.50       67.73      7.27 o 
   4   1  19       94.49       92.84      9.02 o 
   5   1  19        9.83       17.25      7.79 o 
   6   1  19        1.87        6.55      6.87 o 
  -6   2  19        4.03        9.00      5.82 o 
  -5   2  19       59.93       50.34      4.52 o 
  -4   2  19       57.51       65.24      6.82 o 
  -3   2  19      631.46      615.09     13.28 o 
  -2   2  19       29.51       29.40      4.93 o 
  -1   2  19       87.12       87.31      3.35 o 
   0   2  19       91.62       81.65      5.26 o 
   1   2  19       61.11       74.10      4.09 o 
   2   2  19        4.93        4.60      3.49 o 
   3   2  19       34.79       39.27      4.43 o 
   4   2  19       88.36       80.58      8.65 o 
   5   2  19        2.25        6.89      7.73 o 
   6   2  19       87.34      106.75     10.19 o 
  -6   3  19       14.54       12.56      6.24 o 
  -5   3  19       74.56       80.73      9.16 o 
  -4   3  19      101.41      109.98      8.98 o 
  -3   3  19      232.91      247.79      7.41 o 
  -2   3  19       65.70       63.26      3.25 o 
  -1   3  19      161.33      169.64      5.02 o 
   0   3  19     1110.63     1106.71     11.25 o 
   1   3  19        2.35        2.32      3.20 o 
   2   3  19       73.84       79.83      4.69 o 
   3   3  19      250.89      234.92      6.79 o 
   4   3  19       17.32       20.87      7.77 o 
   5   3  19       11.15        7.44      7.83 o 
  -5   4  19       27.05       43.11      8.64 o 
  -4   4  19       63.79       68.13      8.06 o 
  -3   4  19       74.31       64.81      5.03 o 
  -2   4  19       61.89       63.64      8.48 o 
  -1   4  19      291.97      259.23      8.93 o 
   0   4  19        5.18        8.39      5.66 o 
   1   4  19      111.85       98.90      4.75 o 
   2   4  19      160.32      149.85      7.75 o 
   3   4  19       97.92       69.09      8.52 o 
   4   4  19        2.49        1.34      5.87 o 
   5   4  19       22.05       31.16      8.55 o 
  -5   5  19       12.98       18.80      7.02 o 
  -4   5  19      162.63      159.04     10.51 o 
  -3   5  19      158.86      143.37      5.85 o 
  -2   5  19        3.96        6.81      4.89 o 
  -1   5  19        1.49        0.73      3.48 o 
   0   5  19      388.72      341.63     11.01 o 
   1   5  19       16.14       17.36      6.84 o 
   2   5  19        0.00       -0.82      7.00 o 
   3   5  19       95.64       80.43      7.79 o 
   4   5  19        9.20        7.90      6.75 o 
   5   5  19       20.57       14.35      8.71 o 
  -4   6  19       10.04       14.12      8.23 o 
  -3   6  19       64.46       69.63      7.89 o 
  -2   6  19        4.01        7.21      3.97 o 
  -1   6  19        8.54       14.21      5.24 o 
   0   6  19      138.67      142.60      8.69 o 
   1   6  19       73.57      101.25      8.51 o 
   2   6  19       18.49       15.53      6.56 o 
   3   6  19      135.81      138.79     11.00 o 
   4   6  19       48.61       40.49      7.92 o 
  -4   7  19       17.59       23.71      8.67 o 
  -3   7  19       34.56       48.38      8.47 o 
  -2   7  19        6.62        7.50      4.04 o 
  -1   7  19        0.05        1.53      4.08 o 
   0   7  19       97.19       95.07      8.52 o 
   1   7  19       64.93       58.14      7.38 o 
   2   7  19      233.37      250.67     12.07 o 
   3   7  19      192.09      175.68     10.76 o 
   4   7  19        0.26       -0.81      7.95 o 
  -3   8  19       14.23       10.66      4.97 o 
  -2   8  19       78.03       73.65      9.06 o 
  -1   8  19        1.79        3.19      4.50 o 
   0   8  19       86.41       85.21      8.88 o 
   1   8  19        3.49        8.88      5.58 o 
   2   8  19        6.31        5.41      7.67 o 
   3   8  19        4.48       13.38      7.21 o 
  -3   9  19       41.74       49.96      6.44 o 
  -2   9  19       48.83       59.93      8.65 o 
  -1   9  19      158.79      170.49      9.94 o 
   0   9  19        0.01        4.69      7.50 o 
   1   9  19       32.51       25.11      7.57 o 
   2   9  19       57.27       61.56      8.16 o 
   0  10  19       20.56       17.85      7.96 o 
  -6   0  20       77.50       76.64      6.61 o 
  -5   0  20      141.63      145.57      6.98 o 
  -4   0  20       99.04       89.80      8.32 o 
  -3   0  20      134.04      123.15      7.21 o 
  -2   0  20      391.18      405.06     11.94 o 
  -1   0  20        2.23       10.95      2.89 o 
   1   0  20      298.79      275.12      6.61 o 
   2   0  20      304.01      328.72     11.20 o 
   3   0  20        0.06       -0.40      6.74 o 
   4   0  20      338.23      296.92     12.70 o 
   5   0  20      270.63      251.55     12.11 o 
   6   0  20       21.99       18.15      6.83 o 
  -6   1  20       18.65       19.42      5.04 o 
  -5   1  20       22.63       27.55      3.92 o 
  -4   1  20      466.81      443.64      6.40 o 
  -3   1  20       58.33       54.80      4.54 o 
  -2   1  20      413.38      415.77      5.97 o 
  -1   1  20      131.88      136.75      5.83 o 
   0   1  20       28.19       39.76      3.69 o 
   1   1  20        3.05        6.71      3.66 o 
   2   1  20      191.54      188.96     10.29 o 
   3   1  20       79.25       58.63      7.66 o 
   4   1  20       29.28       39.47      7.68 o 
   5   1  20       13.96       15.43      6.28 o 
   6   1  20       15.71       37.66      9.23 o 
  -6   2  20        0.20        3.88      5.26 o 
  -5   2  20       46.49       48.48      7.08 o 
  -4   2  20       27.12       33.16      4.55 o 
  -3   2  20        6.51       14.25      7.85 o 
  -2   2  20       32.64       30.25      2.73 o 
  -1   2  20       43.23       47.65      3.13 o 
   0   2  20       17.57       21.03      3.71 o 
   1   2  20        0.05        4.07      3.44 o 
   2   2  20       18.36       19.19      3.57 o 
   3   2  20      112.09      108.69      5.34 o 
   4   2  20      213.08      199.80     11.46 o 
   5   2  20       11.35       14.15      8.09 o 
   6   2  20        5.86        6.68      8.61 o 
  -6   3  20        9.58       13.65      6.38 o 
  -5   3  20       10.49       16.89      7.66 o 
  -4   3  20       10.84       14.07      7.12 o 
  -3   3  20       64.62       70.22     10.82 o 
  -2   3  20      850.23      820.24      8.54 o 
  -1   3  20        6.62        8.78      2.77 o 
   0   3  20        0.00        5.38      3.59 o 
   1   3  20      124.29      112.70      4.76 o 
   2   3  20      592.93      577.29      9.09 o 
   3   3  20      579.33      548.42      9.03 o 
   4   3  20       60.06       49.35      7.40 o 
   5   3  20       36.00       37.88      8.68 o 
  -5   4  20        0.02        4.64      7.89 o 
  -4   4  20      117.08      117.92      6.01 o 
  -3   4  20      270.74      255.79      7.27 o 
  -2   4  20      548.70      486.10     12.41 o 
  -1   4  20        2.96        7.16      3.44 o 
   0   4  20      122.84      128.83      7.23 o 
   1   4  20        3.60        5.30      3.65 o 
   2   4  20      213.08      192.61      5.97 o 
   3   4  20       77.94       70.35      8.61 o 
   4   4  20       48.99       56.44      8.90 o 
   5   4  20        1.65        1.25      8.25 o 
  -5   5  20       38.38       55.44      8.21 o 
  -4   5  20       59.43       69.94      8.91 o 
  -3   5  20      159.88      152.62      6.13 o 
  -2   5  20        3.65        3.07      5.41 o 
  -1   5  20        2.86        1.87      3.58 o 
   0   5  20      167.30      155.36      8.07 o 
   1   5  20      118.42      126.30      8.80 o 
   2   5  20      199.11      192.22     10.36 o 
   3   5  20      101.63      109.32     10.24 o 
   4   5  20        4.01       14.54      8.60 o 
   5   5  20       46.16       50.82      9.38 o 
  -4   6  20       88.85       90.23      9.53 o 
  -3   6  20        8.52        8.00      4.10 o 
  -2   6  20       12.66       10.40      4.17 o 
  -1   6  20      210.44      187.45      6.37 o 
   0   6  20      166.63      151.90      8.97 o 
   1   6  20      130.54      100.11      8.40 o 
   2   6  20       41.78       45.41      8.25 o 
   3   6  20       59.55       64.29      8.89 o 
   4   6  20        0.79       -1.02      7.59 o 
  -4   7  20      105.94      114.65     10.85 o 
  -3   7  20       82.60       66.46      8.80 o 
  -2   7  20       31.26       26.92      4.66 o 
  -1   7  20       42.58       43.97      6.73 o 
   0   7  20       32.82       30.47      7.24 o 
   1   7  20       21.76       21.26      6.50 o 
   2   7  20       16.19       26.19      6.89 o 
   3   7  20      138.62      147.57     11.76 o 
  -3   8  20        1.09       10.56      5.27 o 
  -2   8  20      214.91      226.56     11.78 o 
  -1   8  20        8.85       12.02      6.58 o 
   0   8  20        0.00        1.40      7.25 o 
   1   8  20       38.31       51.98      7.57 o 
   2   8  20       63.86       56.17      7.77 o 
  -3   9  20       61.76       51.01      8.99 o 
  -2   9  20       80.34       76.70      9.06 o 
  -1   9  20        3.06       -0.64      6.60 o 
   0   9  20        5.18        3.94      7.59 o 
   1   9  20        3.19        9.56      7.97 o 
   0  10  20       14.56       21.93      8.55 o 
  -6   1  21        1.63        4.40      4.64 o 
  -5   1  21       49.60       67.27      4.36 o 
  -4   1  21        0.74        4.22      3.31 o 
  -3   1  21        0.76        0.79      2.91 o 
  -2   1  21      129.51      124.51     12.00 o 
  -1   1  21      176.03      189.82      5.18 o 
   0   1  21      483.46      471.03      7.90 o 
   1   1  21      299.89      298.42      6.91 o 
   2   1  21       12.28       15.20      4.18 o 
   3   1  21       72.84       76.91      8.38 o 
   4   1  21       70.25       64.65      8.28 o 
   5   1  21       92.86       93.19      9.60 o 
   6   1  21        0.01       -0.15      7.76 o 
  -6   2  21       30.19       36.28      6.30 o 
  -5   2  21       46.99       83.53     33.68 o 
  -4   2  21      782.44      739.60     10.97 o 
  -3   2  21      195.07      215.90      9.58 o 
  -2   2  21       70.10       75.19      6.22 o 
  -1   2  21       12.60        8.59      2.66 o 
   0   2  21      391.49      376.14      6.08 o 
   1   2  21      460.21      463.59      8.22 o 
   2   2  21      193.93      188.30      6.15 o 
   3   2  21       65.35       66.05      4.77 o 
   4   2  21       11.56        6.33      7.94 o 
   5   2  21        4.43        8.70      8.28 o 
  -6   3  21       29.84       20.27      8.81 o 
  -5   3  21       45.86       53.99      8.72 o 
  -4   3  21        2.80        3.97      4.40 o 
  -3   3  21      285.23      285.55      7.56 o 
  -2   3  21      497.75      485.67     12.67 o 
  -1   3  21       27.28       25.21      2.94 o 
   0   3  21       16.26       19.99      3.88 o 
   1   3  21      331.65      300.61      6.83 o 
   2   3  21      268.34      253.57      6.53 o 
   3   3  21       42.68       42.68      4.28 o 
   4   3  21       18.30       34.92      7.63 o 
   5   3  21       11.26       17.46      8.12 o 
  -5   4  21       15.44       20.38      8.53 o 
  -4   4  21        0.54        2.23      4.29 o 
  -3   4  21       31.88       37.02      4.73 o 
  -2   4  21       11.89       18.50      5.57 o 
  -1   4  21       88.85       73.81      4.51 o 
   0   4  21      102.60       94.79      7.19 o 
   1   4  21      681.33      654.16      9.81 o 
   2   4  21      158.92      161.15      5.82 o 
   3   4  21        0.35       -1.06      7.15 o 
   4   4  21       17.28       19.36      8.34 o 
   5   4  21       15.96       20.49      9.19 o 
  -5   5  21       30.31       39.55      8.19 o 
  -4   5  21        6.70       15.57      7.86 o 
  -3   5  21       33.57       33.01      4.72 o 
  -2   5  21       11.65       10.37      5.57 o 
  -1   5  21      126.86      124.50      5.38 o 
   0   5  21       23.24       12.52      6.38 o 
   1   5  21       39.65       49.71      7.28 o 
   2   5  21        3.39        9.13      5.44 o 
   3   5  21      213.43      189.72     10.82 o 
   4   5  21       15.28        9.58      7.74 o 
  -4   6  21        2.60        2.72      6.91 o 
  -3   6  21       29.44       28.33      4.70 o 
  -2   6  21        8.04        9.13      4.25 o 
  -1   6  21      112.00       95.13      6.04 o 
   0   6  21       83.36       88.82      7.44 o 
   1   6  21       40.01       45.21      7.33 o 
   2   6  21      197.88      213.16     11.61 o 
   3   6  21       11.31       18.31      8.19 o 
   4   6  21        0.94        4.73      8.41 o 
  -4   7  21       23.99       30.08      9.13 o 
  -3   7  21        5.11       10.42      7.71 o 
  -2   7  21        0.04        1.47      4.32 o 
  -1   7  21       23.67       26.25      4.50 o 
   0   7  21        1.20        1.26      5.87 o 
   1   7  21        0.14       -0.22      5.96 o 
   2   7  21       29.41       40.62      8.30 o 
   3   7  21        0.02       11.52      7.00 o 
  -3   8  21       14.80       20.21      7.91 o 
  -2   8  21        6.42        8.32      7.83 o 
  -1   8  21        0.41        2.30      6.80 o 
   0   8  21       29.91       27.04      7.64 o 
   1   8  21        6.49        5.44      6.96 o 
   2   8  21        2.03        0.61      7.85 o 
  -3   9  21       36.53       30.71      8.94 o 
  -2   9  21      192.98      205.19     11.74 o 
  -1   9  21        2.51        7.79      6.94 o 
   0   9  21        0.01        4.50      7.77 o 
   1   9  21       30.08       34.94      8.77 o 
   0  10  21        6.01        5.15      8.59 o 
  -6   0  22        3.66        7.24      5.41 o 
  -5   0  22       26.83       33.43      5.79 o 
  -4   0  22      259.27      272.98      7.67 o 
  -3   0  22      371.39      345.40      7.61 o 
  -2   0  22      123.25      107.51      4.37 o 
  -1   0  22     1172.82     1121.05     13.97 o 
   0   0  22       53.48       48.98      5.67 o 
   1   0  22        0.33        0.95      3.90 o 
   2   0  22       98.86      122.43      8.77 o 
   3   0  22      370.12      318.17     11.88 o 
   4   0  22      491.55      492.51     15.27 o 
   5   0  22        0.32        5.23      7.03 o 
  -6   1  22        8.55       10.82      4.95 o 
  -5   1  22      697.10      678.63      8.55 o 
  -4   1  22      401.50      403.59      6.30 o 
  -3   1  22        0.12        3.09      3.20 o 
  -2   1  22      153.91      154.47      5.95 o 
  -1   1  22       15.86       14.82      3.55 o 
   0   1  22        6.93       20.43      3.22 o 
   1   1  22       59.81       66.08      3.92 o 
   2   1  22       81.45       78.09      5.03 o 
   3   1  22       32.57       37.39      4.87 o 
   4   1  22      214.50      173.56     10.12 o 
   5   1  22        4.27       15.83      8.40 o 
  -6   2  22       13.64       16.33      6.24 o 
  -5   2  22      218.39      247.89      8.68 o 
  -4   2  22        6.79       12.13      4.58 o 
  -3   2  22       22.86       32.26      6.57 o 
  -2   2  22       86.89       88.25      7.09 o 
  -1   2  22       84.08       80.65      3.67 o 
   0   2  22      198.30      192.82      4.93 o 
   1   2  22       30.81       38.39      7.63 o 
   2   2  22        0.06        2.27      3.63 o 
   3   2  22      110.83      111.56      5.54 o 
   4   2  22        0.00        1.93      7.87 o 
   5   2  22      141.97      113.35     10.78 o 
  -5   3  22       33.43       45.71      8.67 o 
  -4   3  22       54.27       53.74      5.89 o 
  -3   3  22       71.10       81.89      7.29 o 
  -2   3  22        0.02        4.47      5.43 o 
  -1   3  22       51.10       61.20      3.54 o 
   0   3  22       53.80       47.15      3.50 o 
   1   3  22       81.88       83.63      4.88 o 
   2   3  22      126.52      135.97      5.82 o 
   3   3  22        0.00        2.14      3.83 o 
   4   3  22        5.21       11.51      8.23 o 
   5   3  22        2.05        4.78      7.57 o 
  -5   4  22       19.61       35.18      8.54 o 
  -4   4  22        0.35        5.56      4.47 o 
  -3   4  22        5.31        6.84      4.28 o 
  -2   4  22       36.20       40.89      6.43 o 
  -1   4  22        1.16        4.13      3.64 o 
   0   4  22      263.52      276.76      7.17 o 
   1   4  22       10.36       14.26      4.24 o 
   2   4  22        5.48        9.13      3.82 o 
   3   4  22       13.26       17.71      7.96 o 
   4   4  22       82.16       79.95      8.90 o 
   5   4  22        3.06        3.60      8.89 o 
  -4   5  22        3.82       18.19      8.82 o 
  -3   5  22        4.75        7.07      4.37 o 
  -2   5  22        4.75        6.26      5.27 o 
  -1   5  22        3.02        4.17      3.67 o 
   0   5  22       65.23       63.58      6.85 o 
   1   5  22       16.88       13.33      6.65 o 
   2   5  22       51.56       48.91      7.70 o 
   3   5  22       21.02       15.80      8.52 o 
   4   5  22       54.42       51.28      7.97 o 
  -4   6  22       50.32       45.69      7.90 o 
  -3   6  22      138.83      135.68      6.60 o 
  -2   6  22        4.42        7.24      4.36 o 
  -1   6  22       25.13       20.36      4.28 o 
   0   6  22        4.20        8.89      6.50 o 
   1   6  22      150.88      143.72      9.41 o 
   2   6  22        3.58        7.74      6.74 o 
   3   6  22       42.94       33.03      8.29 o 
   4   6  22        6.50        7.32      6.70 o 
  -3   7  22       24.91       31.42      7.84 o 
  -2   7  22       12.27       20.74      4.97 o 
  -1   7  22        1.72        2.54      6.44 o 
   0   7  22       38.23       33.19      6.73 o 
   1   7  22       19.43       16.41      6.65 o 
   2   7  22      172.75      193.76     11.88 o 
   3   7  22       37.17       43.39      9.59 o 
  -3   8  22      301.36      324.91     14.36 o 
  -2   8  22        0.08        1.41      7.42 o 
  -1   8  22       15.48       10.37      4.89 o 
   0   8  22       24.03       23.48      7.41 o 
   1   8  22        0.00        4.55      7.46 o 
   2   8  22       21.08       26.62      8.62 o 
  -2   9  22       64.74       78.01      9.42 o 
  -1   9  22       12.45        7.08      6.73 o 
   0   9  22       18.73        7.75      8.09 o 
   1   9  22      105.10      110.22     10.45 o 
  -6   1  23       15.58       13.07      5.10 o 
  -5   1  23       76.02       84.99      5.51 o 
  -4   1  23        0.89        4.73      3.97 o 
  -3   1  23       35.09       30.67      3.44 o 
  -2   1  23        1.61        3.46      2.72 o 
  -1   1  23      400.21      363.84     23.23 o 
   0   1  23       16.83       18.68      3.16 o 
   1   1  23       25.87       23.49      3.40 o 
   2   1  23      203.30      204.46      6.96 o 
   3   1  23       43.92       36.95      4.91 o 
   4   1  23       35.86       36.80      7.08 o 
   5   1  23        3.01        6.15      8.32 o 
  -6   2  23       83.46       98.88     10.94 o 
  -5   2  23        9.55       13.85      5.63 o 
  -4   2  23      125.04      116.95      6.11 o 
  -3   2  23      626.63      585.83     14.66 o 
  -2   2  23        0.77        2.51      4.22 o 
  -1   2  23       30.25       32.26      3.49 o 
   0   2  23       22.38       25.36      3.57 o 
   1   2  23      824.35      737.97     10.61 o 
   2   2  23      257.58      255.09      7.15 o 
   3   2  23       73.88       67.79      5.32 o 
   4   2  23       46.19       34.82      8.86 o 
   5   2  23        0.15        2.25      7.99 o 
  -5   3  23       14.97       26.88      8.47 o 
  -4   3  23       56.96       55.43     11.05 o 
  -3   3  23       63.12       70.82      5.32 o 
  -2   3  23      129.18      103.18      8.02 o 
  -1   3  23       48.34       52.04      3.50 o 
   0   3  23       69.32       78.20      4.06 o 
   1   3  23       92.09       82.88      5.04 o 
   2   3  23     1299.71     1271.62     13.79 o 
   3   3  23      123.92      107.54      5.34 o 
   4   3  23        0.04       -1.31      8.24 o 
   5   3  23        7.65        8.45      7.93 o 
  -5   4  23        1.39        4.40      7.02 o 
  -4   4  23       20.77       24.26      4.88 o 
  -3   4  23        9.04       10.40      4.20 o 
  -2   4  23        3.44        4.95      5.85 o 
  -1   4  23      258.10      256.81      6.78 o 
   0   4  23        4.30        7.52      3.84 o 
   1   4  23      265.93      263.94      7.23 o 
   2   4  23      232.20      212.35      6.51 o 
   3   4  23       19.76       18.04      7.27 o 
   4   4  23       14.08       22.17      7.68 o 
  -4   5  23      107.19      121.49      9.92 o 
  -3   5  23       39.30       44.35      5.20 o 
  -2   5  23       10.93       14.45      6.31 o 
  -1   5  23       29.32       44.88      4.85 o 
   0   5  23        3.49       -0.64      5.26 o 
   1   5  23      158.77      147.19      9.54 o 
   2   5  23        0.00        4.34      7.37 o 
   3   5  23        0.29        5.59      6.70 o 
   4   5  23       29.20       30.88      8.96 o 
  -4   6  23        3.41       14.66      8.21 o 
  -3   6  23        1.26        4.51      4.59 o 
  -2   6  23       33.07       25.58      5.14 o 
  -1   6  23        7.14       10.14      3.97 o 
   0   6  23        3.13        6.19      6.43 o 
   1   6  23      128.39      129.49      9.39 o 
   2   6  23        0.31        4.85      6.16 o 
   3   6  23       14.19       11.37      7.81 o 
  -3   7  23       19.87       24.20      7.13 o 
  -2   7  23       27.74       31.24      5.25 o 
  -1   7  23       93.74      103.57      8.89 o 
   0   7  23        0.47        1.88      6.39 o 
   1   7  23       23.16       21.39      7.08 o 
   2   7  23        0.05        2.84      6.45 o 
   3   7  23       65.54       79.18      9.47 o 
  -2   8  23       86.58      108.10      9.47 o 
  -1   8  23        7.18       12.49      5.37 o 
   0   8  23        2.52        0.19      6.13 o 
   1   8  23      103.25      136.10     10.92 o 
   2   8  23        2.96        4.72      5.93 o 
  -2   9  23       14.33        8.78      8.26 o 
  -1   9  23       10.06       12.11      7.95 o 
   0   9  23       13.64       12.47      8.34 o 
   1   9  23        0.35        2.48      6.66 o 
  -6   0  24        4.56        2.11      6.35 o 
  -5   0  24      174.43      165.95      7.54 o 
  -4   0  24      720.22      701.01     11.35 o 
  -3   0  24        2.59        5.97      3.88 o 
  -2   0  24       34.35       43.07      3.87 o 
  -1   0  24       94.69       91.26      7.65 o 
   0   0  24     1141.03     1053.86     18.13 o 
   1   0  24      845.94      834.85     11.61 o 
   2   0  24       88.76       89.31      5.64 o 
   3   0  24      153.63      159.56     10.10 o 
   4   0  24       70.59       71.16      9.47 o 
   5   0  24      127.47      147.77     11.71 o 
  -6   1  24        8.56        6.88      5.72 o 
  -5   1  24       30.86       28.22      4.15 o 
  -4   1  24      553.10      513.75      7.13 o 
  -3   1  24       27.78       31.87      3.43 o 
  -2   1  24        0.53        1.81      2.66 o 
  -1   1  24       28.40       31.69      4.50 o 
   0   1  24      612.00      599.36     10.52 o 
   1   1  24      108.78      112.49      4.91 o 
   2   1  24      152.88      150.75      6.19 o 
   3   1  24       35.48       33.57      5.16 o 
   4   1  24       41.18       35.76      7.84 o 
   5   1  24        0.07        0.51      7.25 o 
  -6   2  24       25.53       29.31     10.10 o 
  -5   2  24       25.94       26.26      5.61 o 
  -4   2  24       70.78       83.64      5.65 o 
  -3   2  24      148.00      157.39      9.46 o 
  -2   2  24       97.82       97.33      5.69 o 
  -1   2  24      115.14      119.72      4.34 o 
   0   2  24       60.51       63.59      4.06 o 
   1   2  24     1090.14     1031.01     23.38 o 
   2   2  24      422.23      429.16      9.00 o 
   3   2  24      124.19      118.83      6.02 o 
   4   2  24        0.19        8.01      8.37 o 
   5   2  24       12.74       10.99      8.25 o 
  -5   3  24       16.44       21.36      7.72 o 
  -4   3  24       18.88       23.21      4.82 o 
  -3   3  24       14.52       16.99      5.66 o 
  -2   3  24       61.91       63.49      6.70 o 
  -1   3  24      162.47      143.44      4.59 o 
   0   3  24      109.59      103.12      4.48 o 
   1   3  24      190.33      175.95      8.06 o 
   2   3  24       16.73       25.00      4.72 o 
   3   3  24       47.70       48.24      8.45 o 
   4   3  24       49.14       50.05      9.30 o 
  -5   4  24       96.39      101.67      9.77 o 
  -4   4  24       20.41       22.87      4.81 o 
  -3   4  24        4.65        5.19      4.29 o 
  -2   4  24      444.25      352.22     11.87 o 
  -1   4  24      329.34      308.38     13.67 o 
   0   4  24        0.26        3.66      3.34 o 
   1   4  24      197.93      200.49      6.78 o 
   2   4  24        0.87        3.85      3.95 o 
   3   4  24        1.42        1.50      7.97 o 
   4   4  24        0.54        1.85      8.62 o 
  -4   5  24       43.86       46.15      8.05 o 
  -3   5  24       23.76       27.24      4.73 o 
  -2   5  24        0.84        8.62      6.21 o 
  -1   5  24      132.92      108.90      5.36 o 
   0   5  24       89.64       66.53      7.41 o 
   1   5  24        6.89       11.43      7.18 o 
   2   5  24        1.93        1.06      6.49 o 
   3   5  24        2.17        1.03      8.40 o 
   4   5  24        1.72        8.70      8.27 o 
  -4   6  24       88.70      113.74     11.20 o 
  -3   6  24       11.37       15.91      4.62 o 
  -2   6  24        6.81        5.83      4.70 o 
  -1   6  24        9.68        9.26      6.57 o 
   0   6  24        3.68        2.28      5.97 o 
   1   6  24        3.70        1.27      7.00 o 
   2   6  24        0.17        2.38      7.40 o 
   3   6  24       59.16       73.44      9.81 o 
  -3   7  24        0.00        5.77      8.03 o 
  -2   7  24       18.22       25.25      5.03 o 
  -1   7  24       43.88       39.63      7.64 o 
   0   7  24       61.24       47.75      8.25 o 
   1   7  24       13.95       26.06      7.76 o 
   2   7  24      110.91      126.31     10.20 o 
  -2   8  24      157.17      176.81     11.34 o 
  -1   8  24        3.86        2.19      5.47 o 
   0   8  24        1.53        4.53      6.19 o 
   1   8  24      113.18      107.86     10.39 o 
   2   8  24       22.96       26.88      8.97 o 
  -1   9  24        5.57       12.10      8.04 o 
  -6   1  25        0.12        6.78      9.61 o 
  -5   1  25       14.15       15.72      3.94 o 
  -4   1  25       20.92       21.35      3.60 o 
  -3   1  25       43.59       43.80      4.67 o 
  -2   1  25        3.71        2.62      2.88 o 
  -1   1  25      188.38      191.94      6.70 o 
   0   1  25      299.28      314.99      6.28 o 
   1   1  25       15.17       39.99      4.37 o 
   2   1  25        0.75        2.05      4.54 o 
   3   1  25       90.37       86.39      5.88 o 
   4   1  25       93.52       93.46      6.30 o 
   5   1  25       38.66       39.79      7.71 o 
  -5   2  25       90.16      106.46     18.40 o 
  -4   2  25        7.72        3.92      3.70 o 
  -3   2  25       67.54       56.06      7.46 o 
  -2   2  25      220.36      210.97      6.96 o 
  -1   2  25       49.15       54.89      3.77 o 
   0   2  25      275.13      245.44      6.71 o 
   1   2  25        5.73       31.29      6.17 o 
   2   2  25      142.51      118.74      9.05 o 
   3   2  25       18.34       16.77      4.58 o 
   4   2  25        0.25        0.03      8.29 o 
   5   2  25       31.77       37.98      8.86 o 
  -5   3  25      156.05      178.99     11.48 o 
  -4   3  25       21.09       19.90      5.16 o 
  -3   3  25       23.98       18.88      6.05 o 
  -2   3  25       71.37       72.82      8.02 o 
  -1   3  25        9.28        9.07      3.29 o 
   0   3  25        1.94        6.39      3.40 o 
   1   3  25       18.21       17.78      4.17 o 
   2   3  25      103.05       96.79      7.51 o 
   3   3  25       31.85       31.58      8.59 o 
   4   3  25       17.99       23.06      7.96 o 
  -4   4  25        7.55        7.01      5.08 o 
  -3   4  25        0.40        3.30      4.62 o 
  -2   4  25       15.50       15.63      6.71 o 
  -1   4  25        3.82        2.86      3.96 o 
   0   4  25      130.21      122.22      4.85 o 
   1   4  25       80.47       79.98      5.39 o 
   2   4  25        3.79        6.34      3.93 o 
   3   4  25       30.24       25.99      6.83 o 
   4   4  25       10.16       11.67      8.83 o 
  -4   5  25        3.58       11.21      8.31 o 
  -3   5  25        2.34        6.38      4.70 o 
  -2   5  25       20.23       26.45      6.40 o 
  -1   5  25      180.89      172.82      9.75 o 
   0   5  25       70.02       70.68      7.80 o 
   1   5  25        1.28        7.71      7.33 o 
   2   5  25       44.49       44.96      7.78 o 
   3   5  25        3.28        8.79      6.22 o 
   4   5  25        4.98       11.08      6.29 o 
  -3   6  25        0.00        6.10      5.05 o 
  -2   6  25        1.76        0.47      5.92 o 
  -1   6  25       45.90       42.62      7.66 o 
   0   6  25      130.54       97.81      8.02 o 
   1   6  25        4.68        1.35      6.89 o 
   2   6  25        3.24        7.96      7.34 o 
   3   6  25        0.68        1.04      7.66 o 
  -3   7  25       48.37       80.96      9.55 o 
  -2   7  25       84.67       85.37     10.58 o 
  -1   7  25        1.33        2.04      6.53 o 
   0   7  25       52.41       47.44      8.21 o 
   1   7  25        1.94       -0.01      7.52 o 
   2   7  25        1.24        8.11      8.10 o 
  -2   8  25        4.10       11.06      7.93 o 
  -1   8  25       18.68       21.03      5.71 o 
   0   8  25       48.32       47.01      7.79 o 
   1   8  25        2.69        4.12      7.52 o 
  -1   9  25       23.92       23.52      7.79 o 
  -6   0  26      160.04      167.19     10.94 o 
  -5   0  26       69.51       62.34      6.18 o 
  -4   0  26      301.65      310.79     10.32 o 
  -3   0  26       90.45       93.50      8.82 o 
  -2   0  26       69.06       75.45      7.32 o 
  -1   0  26      553.26      497.16     13.64 o 
   0   0  26     2483.51     2416.46     27.78 o 
   1   0  26       56.06       57.13      7.78 o 
   2   0  26       16.00       14.21      4.48 o 
   3   0  26        0.21        2.14      5.01 o 
   4   0  26      394.61      387.72     14.85 o 
  -5   1  26       12.58       14.04      4.26 o 
  -4   1  26       21.48       27.20      4.35 o 
  -3   1  26       50.42       41.15      4.71 o 
  -2   1  26       89.84       91.21      5.93 o 
  -1   1  26       68.68       79.88      5.73 o 
   0   1  26       69.14       79.70      4.21 o 
   1   1  26     1938.88     1941.67     18.06 o 
   2   1  26       78.25       71.75      4.78 o 
   3   1  26       24.36       26.43      5.35 o 
   4   1  26       48.84       56.84      7.87 o 
  -5   2  26       50.84       69.06     17.61 o 
  -4   2  26        2.72        6.88      3.92 o 
  -3   2  26       93.68       81.12      8.19 o 
  -2   2  26       75.32       79.44      5.71 o 
  -1   2  26       67.99       66.18      3.87 o 
   0   2  26      301.74      319.71      6.50 o 
   1   2  26       28.41       28.28      3.75 o 
   2   2  26      149.11      139.20      6.40 o 
   3   2  26       34.52       39.46      4.88 o 
   4   2  26        0.86        3.21      8.58 o 
  -5   3  26        3.27       16.81      8.12 o 
  -4   3  26        0.24       -0.26      4.74 o 
  -3   3  26        0.33        2.90      5.76 o 
  -2   3  26      102.62      101.57      8.00 o 
  -1   3  26       30.51       36.69      4.22 o 
   0   3  26        4.58        4.28      3.24 o 
   1   3  26        4.43        8.80      4.38 o 
   2   3  26       93.69       94.97      5.74 o 
   3   3  26       20.67       24.06      7.56 o 
   4   3  26       85.87       78.16      8.59 o 
  -4   4  26       19.23       23.30      5.48 o 
  -3   4  26       63.37       47.61      5.59 o 
  -2   4  26       80.67       70.61      7.44 o 
  -1   4  26        2.47       -0.30      3.93 o 
   0   4  26       24.29       30.05      3.61 o 
   1   4  26      122.83      113.83      5.73 o 
   2   4  26        0.36        2.00      4.17 o 
   3   4  26       48.57       52.08      9.49 o 
   4   4  26       60.57       67.62      9.42 o 
  -4   5  26        0.38        4.55      7.35 o 
  -3   5  26       11.42        9.55      4.66 o 
  -2   5  26      112.37      105.08      9.06 o 
  -1   5  26       10.50        5.18      6.04 o 
   0   5  26       58.35       44.51      5.36 o 
   1   5  26       94.27       83.59      8.77 o 
   2   5  26       17.12       24.16      8.06 o 
   3   5  26        0.01       -6.28      8.14 o 
  -3   6  26        8.44       11.97      5.12 o 
  -2   6  26       20.58       16.42      6.68 o 
  -1   6  26        4.25        7.30      7.32 o 
   0   6  26       94.30       97.19      8.49 o 
   1   6  26        0.12       -0.19      7.32 o 
   2   6  26        0.33        3.28      6.29 o 
   3   6  26        4.58        5.64      8.17 o 
  -2   7  26       10.85       17.31      5.20 o 
  -1   7  26        1.40        2.02      7.00 o 
   0   7  26        2.28        8.05      7.04 o 
   1   7  26       24.26       34.01      8.81 o 
   2   7  26        8.74       12.38      7.19 o 
  -2   8  26       11.59       22.89      7.51 o 
  -1   8  26       45.88       49.68      8.03 o 
   1   8  26        2.77       -3.03      6.89 o 
  -1   9  26       13.51        8.23      8.51 o 
  -5   1  27        1.35        5.40      4.92 o 
  -4   1  27       13.31       19.39      4.18 o 
  -3   1  27       29.88       32.46      7.45 o 
  -2   1  27        2.30        3.10      4.70 o 
  -1   1  27      356.74      329.38      8.37 o 
   0   1  27        0.06        4.73      3.36 o 
   1   1  27       46.88      108.26      7.35 o 
   2   1  27       49.73       51.49      4.58 o 
   3   1  27        9.09        8.90      4.91 o 
   4   1  27        0.11        8.43      5.43 o 
  -5   2  27       65.17       64.09      6.42 o 
  -4   2  27        6.51        5.59      3.93 o 
  -3   2  27       22.03       15.45      7.10 o 
  -2   2  27       18.59       22.37      4.81 o 
  -1   2  27       54.64       56.29      4.00 o 
   0   2  27        4.21       12.75      3.87 o 
   1   2  27      120.93      119.71      5.15 o 
   2   2  27       11.20       12.03      7.23 o 
   3   2  27       62.52       55.69      5.40 o 
   4   2  27       35.16       52.20      9.75 o 
  -5   3  27        0.04       -3.44      8.39 o 
  -4   3  27        3.79       -1.77      5.18 o 
  -3   3  27       71.87       70.53      8.14 o 
  -2   3  27       46.91       43.21      7.75 o 
  -1   3  27      377.64      321.78      6.58 o 
   0   3  27       20.02       18.19      3.54 o 
   1   3  27       20.65       25.34      3.86 o 
   2   3  27        9.06       12.23      4.19 o 
   3   3  27       26.55       16.13      7.50 o 
   4   3  27       23.89       17.95      7.44 o 
  -4   4  27       79.01       85.55      6.51 o 
  -3   4  27       11.00       10.54      5.07 o 
  -2   4  27        1.63       -0.80      6.72 o 
  -1   4  27        0.78        4.45      7.03 o 
   0   4  27        8.34        9.22      3.61 o 
   1   4  27        2.84        4.65      4.33 o 
   2   4  27       35.00       37.28      4.84 o 
   3   4  27        7.19        9.97      8.13 o 
  -3   5  27        5.16        9.18      5.32 o 
  -2   5  27        0.61        2.56      6.81 o 
  -1   5  27       54.90       58.58      7.70 o 
   0   5  27       36.49       33.52      5.14 o 
   1   5  27       61.15       47.33      7.52 o 
   2   5  27       29.18       23.76      6.50 o 
   3   5  27       20.31       21.96      7.19 o 
  -3   6  27        0.61        4.49      7.84 o 
  -2   6  27      105.48      115.61      9.83 o 
  -1   6  27        0.71        1.58      7.53 o 
   0   6  27       87.11       87.28      6.47 o 
   1   6  27       56.25       61.23      8.89 o 
   2   6  27       74.83       92.03     10.12 o 
  -2   7  27       76.91       88.86      7.08 o 
  -1   7  27        9.92        1.45      7.84 o 
   0   7  27       12.54        8.44      6.90 o 
   1   7  27       24.31       23.29      8.08 o 
   2   7  27       21.67       37.42      8.67 o 
  -1   8  27       16.55       22.04      5.95 o 
   1   8  27       62.76       56.33      8.55 o 
  -5   0  28      496.36      495.78     15.91 o 
  -4   0  28       92.32       77.32      8.93 o 
  -3   0  28      198.02      217.77     11.75 o 
  -2   0  28       57.28       59.23      7.61 o 
  -1   0  28       36.21       34.53      6.39 o 
   0   0  28      238.33      241.53     11.26 o 
   1   0  28      300.77      267.28     11.59 o 
   2   0  28      182.66      188.87     10.01 o 
   3   0  28      297.18      299.40     12.84 o 
   4   0  28       49.21       87.24      9.38 o 
  -5   1  28       62.66       55.82      5.80 o 
  -4   1  28        1.63        2.98      5.06 o 
  -3   1  28       17.32       30.68      7.53 o 
  -2   1  28       12.62       19.41      4.64 o 
  -1   1  28        4.23       16.40      4.77 o 
   0   1  28      130.35      129.22      6.40 o 
   1   1  28        0.78        7.50      3.82 o 
   2   1  28      189.62      178.13      6.02 o 
   3   1  28       27.96       29.15      5.42 o 
   4   1  28        9.20       15.12      8.97 o 
  -5   2  28       75.53      109.41     10.68 o 
  -4   2  28       47.35       45.40      4.56 o 
  -3   2  28      123.53      129.49     10.12 o 
  -2   2  28       51.81       50.61      5.68 o 
  -1   2  28      158.16      162.76      5.29 o 
   0   2  28       21.21       20.72      3.84 o 
   1   2  28      199.10      201.94      6.02 o 
   2   2  28        0.52        3.10      4.20 o 
   3   2  28      273.21      277.56      8.66 o 
   4   2  28       85.49       72.80     10.04 o 
  -4   3  28        0.63        0.94      5.06 o 
  -3   3  28       19.00       16.38      7.56 o 
  -2   3  28       58.80       52.69      7.31 o 
  -1   3  28       25.17       26.45      5.25 o 
   0   3  28       21.10       22.70      3.80 o 
   1   3  28       38.40       42.95      4.37 o 
   2   3  28       99.65       98.11      6.13 o 
   3   3  28      156.12      148.88     11.57 o 
   4   3  28        4.96        6.75      8.29 o 
  -4   4  28        3.31        4.68      5.38 o 
  -3   4  28       12.33       18.80      5.09 o 
  -2   4  28        8.79       15.45      7.07 o 
  -1   4  28        7.07        7.44      7.22 o 
   0   4  28        0.17        5.79      3.64 o 
   1   4  28        0.02        3.47      4.60 o 
   2   4  28        0.03        4.09      7.02 o 
   3   4  28       25.92       29.73      7.51 o 
  -3   5  28       21.44       25.48      5.09 o 
  -2   5  28        1.97        4.75      6.23 o 
  -1   5  28       15.09       15.23      6.71 o 
   0   5  28        4.97       12.47      6.20 o 
   1   5  28        2.53        2.86      5.94 o 
   2   5  28       10.19        6.92      7.43 o 
   3   5  28        4.32        7.10      8.21 o 
  -3   6  28       78.51       82.25      9.45 o 
  -2   6  28       63.83       68.28      9.30 o 
  -1   6  28        4.52        8.56      8.20 o 
   0   6  28        0.58        2.49      5.03 o 
   1   6  28        1.06        1.23      6.61 o 
   2   6  28       60.84       75.60      9.32 o 
  -2   7  28        8.83       12.59      5.56 o 
  -1   7  28       35.69       39.08      8.91 o 
   0   7  28       68.34       83.25     10.27 o 
   1   7  28      110.67      128.81     10.13 o 
   2   7  28        0.03        4.52      8.53 o 
  -1   8  28        5.60        0.46      8.52 o 
   0   8  28       57.62       70.57     10.92 o 
   1   8  28        1.26        3.61      8.21 o 
  -5   1  29       14.70       13.89      7.71 o 
  -4   1  29        0.87        2.42      4.80 o 
  -3   1  29        2.17        7.63      6.92 o 
  -2   1  29       14.95       13.53      4.99 o 
  -1   1  29      243.13      235.91      7.98 o 
   0   1  29      593.14      590.56     11.32 o 
   1   1  29        1.76        8.17      3.66 o 
   2   1  29       13.48       15.28      4.24 o 
   3   1  29        6.35       15.47      4.51 o 
   4   1  29      126.93      136.86     11.80 o 
  -4   2  29       27.17       27.85      5.33 o 
  -3   2  29        0.12        6.74      7.59 o 
  -2   2  29       21.84       20.83      5.48 o 
  -1   2  29       55.90       75.05      7.40 o 
   0   2  29       16.41       19.05      3.96 o 
   1   2  29        2.07        7.38      3.74 o 
   2   2  29       25.67       22.30      4.02 o 
   3   2  29       16.12       27.96      5.47 o 
   4   2  29       43.84       52.56      9.52 o 
  -4   3  29       13.96       24.42      6.01 o 
  -3   3  29       23.31       24.63      7.51 o 
  -2   3  29       37.55       41.02      8.09 o 
  -1   3  29        1.10        1.38      4.57 o 
   0   3  29      181.25      173.07      5.85 o 
   1   3  29       12.47       18.45      4.11 o 
   2   3  29       24.44       18.13      4.42 o 
   3   3  29        0.50        1.29      7.80 o 
  -4   4  29       23.83       17.45      8.01 o 
  -3   4  29        9.02        9.26      7.34 o 
  -2   4  29        0.04        1.84      6.41 o 
  -1   4  29        8.29        4.89      7.06 o 
   0   4  29        0.97        0.17      3.86 o 
   1   4  29       20.18       22.33      4.19 o 
   2   4  29        8.48        8.34      7.31 o 
   3   4  29       25.96       28.77      9.16 o 
  -3   5  29       60.72       58.59      7.84 o 
  -2   5  29        2.79        3.38      7.27 o 
  -1   5  29       28.64       35.14      7.43 o 
   0   5  29        6.93        9.16      5.50 o 
   1   5  29       23.13       25.20      8.06 o 
   2   5  29        0.90        1.57      7.03 o 
   3   5  29       14.75       14.92      8.25 o 
  -3   6  29       50.48       56.44      8.65 o 
  -2   6  29       21.57       20.40      7.45 o 
  -1   6  29       66.73       74.67      9.76 o 
   0   6  29       83.30      102.31      6.63 o 
   1   6  29       34.70       40.87      7.63 o 
   2   6  29        4.97       11.10      7.66 o 
  -2   7  29        0.77        1.96      7.80 o 
  -1   7  29       14.66       22.81      9.47 o 
   0   7  29       10.00        6.07      7.60 o 
   1   7  29        0.10        2.41      7.26 o 
  -1   8  29       31.24       25.83      9.45 o 
  -5   0  30        0.12       -1.37      7.82 o 
  -4   0  30       16.79       15.18      7.10 o 
  -3   0  30      226.26      227.46     12.50 o 
  -2   0  30      108.88      112.58      9.89 o 
  -1   0  30        6.09        8.72      5.64 o 
   0   0  30        0.61        8.25      6.02 o 
   1   0  30        0.43        3.29      7.12 o 
   2   0  30      168.19      166.87     10.78 o 
   3   0  30        0.09        2.28      7.16 o 
   4   0  30      246.96      280.13     13.54 o 
  -4   1  30       27.51       29.87      5.78 o 
  -3   1  30        0.50        2.38      6.27 o 
  -2   1  30       57.27       55.40      9.18 o 
  -1   1  30        0.06        8.92      4.83 o 
   0   1  30      247.75      257.50      8.34 o 
   1   1  30      156.75      166.86      5.85 o 
   2   1  30        3.19        7.57      3.86 o 
   3   1  30      144.92      150.41      6.31 o 
  -4   2  30       70.44       75.97      6.83 o 
  -3   2  30        7.13        3.01      7.06 o 
  -2   2  30       16.12       13.80      5.22 o 
  -1   2  30       45.02       48.82      5.28 o 
   0   2  30       15.07       20.86      4.19 o 
   1   2  30        3.19        4.19      4.08 o 
   2   2  30        3.44        3.78      3.95 o 
   3   2  30       19.93       20.47      5.42 o 
  -4   3  30       55.46       58.81      6.42 o 
  -3   3  30        0.02        0.41      6.43 o 
  -2   3  30       45.75       37.11      7.34 o 
  -1   3  30        0.20        2.57      5.12 o 
   0   3  30       27.91       35.20      4.98 o 
   1   3  30      178.74      165.60      5.87 o 
   2   3  30       61.32       68.86      5.88 o 
   3   3  30        1.13        3.28      6.40 o 
  -4   4  30       18.29       21.29      8.77 o 
  -3   4  30       50.14       47.98      8.73 o 
  -2   4  30        0.98        8.58      7.69 o 
  -1   4  30      101.95      104.87      9.45 o 
   0   4  30       21.00       21.49      4.22 o 
   1   4  30       32.65       26.18      4.46 o 
   2   4  30        6.01        3.74      7.11 o 
   3   4  30       10.54       20.82      7.86 o 
  -3   5  30       48.85       53.81      8.96 o 
  -2   5  30       29.82       50.18      9.04 o 
  -1   5  30        0.12       -0.18      6.55 o 
   0   5  30        5.90       10.36      7.38 o 
   1   5  30       49.76       65.05      9.54 o 
   2   5  30       56.65       58.91      8.88 o 
  -3   6  30        0.53        2.14      8.17 o 
  -2   6  30       11.02       18.17      7.80 o 
  -1   6  30        1.14        1.99      8.26 o 
   0   6  30       15.28       27.82      8.99 o 
   1   6  30        3.11        0.53      7.85 o 
   2   6  30       66.97       75.01     10.27 o 
  -2   7  30        0.02        5.66      8.24 o 
  -1   7  30       12.87       20.90      9.57 o 
   0   7  30        1.42       -5.14      8.97 o 
   1   7  30        4.49       -1.38      8.39 o 
  -4   1  31        0.16        3.90      5.24 o 
  -3   1  31       38.05       42.44      8.05 o 
  -2   1  31        0.89        4.25      4.43 o 
  -1   1  31       50.75       49.14      5.70 o 
   0   1  31       39.01       61.89      6.36 o 
   1   1  31       21.42       26.95      4.35 o 
   2   1  31       25.99       30.38      4.19 o 
   3   1  31        0.30        6.97      4.55 o 
   4   1  31        6.86       10.95      8.92 o 
  -4   2  31       65.84       67.92      6.82 o 
  -3   2  31        5.54       10.58      6.78 o 
  -2   2  31       10.04       12.10      5.71 o 
  -1   2  31        0.20        3.68      4.98 o 
   0   2  31       51.75       56.21      4.52 o 
   1   2  31       13.93       10.02      4.05 o 
   2   2  31        4.43        4.37      4.36 o 
   3   2  31       94.96      101.89      6.75 o 
  -4   3  31       58.00       71.31     10.37 o 
  -3   3  31        5.31       13.45      7.97 o 
  -2   3  31        7.01        9.87      7.71 o 
  -1   3  31       59.18       68.75      6.56 o 
   0   3  31        1.90        4.16      3.98 o 
   1   3  31       47.76       47.55      4.99 o 
   2   3  31        1.08        2.95      4.20 o 
   3   3  31        1.38       -2.21      7.34 o 
  -4   4  31      112.01      108.05     11.22 o 
  -3   4  31       27.02       27.87      7.61 o 
  -2   4  31        3.20        2.69      7.00 o 
  -1   4  31       25.04       33.53      7.46 o 
   0   4  31       16.95       13.28      4.01 o 
   1   4  31       26.46       28.77      4.75 o 
   2   4  31        1.31        3.95      7.17 o 
  -3   5  31       22.54       25.19      8.28 o 
  -2   5  31       59.68       45.87      8.39 o 
  -1   5  31        3.23        7.21      6.92 o 
   0   5  31        1.22        5.70      7.66 o 
   1   5  31      142.52      145.28      7.85 o 
   2   5  31      132.60      153.62     11.68 o 
  -3   6  31        5.24        5.49      7.98 o 
  -2   6  31       67.77       81.30     10.67 o 
  -1   6  31        1.61        2.16      8.53 o 
   0   6  31        3.90       17.33      9.84 o 
   1   6  31       66.10       66.06     10.04 o 
  -2   7  31       77.51       90.27     11.27 o 
   1   7  31        4.52        8.97      8.89 o 
  -4   0  32      124.14      116.01     10.00 o 
  -3   0  32       30.50       33.59      9.31 o 
  -2   0  32      152.16      144.99     10.54 o 
  -1   0  32      111.39      100.98      8.96 o 
   0   0  32      220.39      205.47     11.81 o 
   1   0  32      192.05      178.90     11.25 o 
   2   0  32       60.13       73.63      9.28 o 
   3   0  32        4.86        6.80      7.38 o 
   4   0  32      158.36      211.40     12.44 o 
  -4   1  32        5.58        4.37      4.90 o 
  -3   1  32        1.03        1.89      8.10 o 
  -2   1  32        0.33       -0.07      5.44 o 
  -1   1  32       19.07       19.19      5.20 o 
   0   1  32      250.01      244.59      8.66 o 
   1   1  32       73.94       74.93      7.82 o 
   2   1  32      110.35      122.02      5.78 o 
   3   1  32       86.25       95.39      5.87 o 
   4   1  32       14.47       14.37      8.56 o 
  -4   2  32       23.96       30.29      9.17 o 
  -3   2  32       16.27       19.94      8.41 o 
  -2   2  32       33.41       41.37      7.08 o 
  -1   2  32       12.77       20.58      5.97 o 
   0   2  32      329.38      318.81      7.57 o 
   1   2  32       22.87       22.52      4.34 o 
   2   2  32        8.30       15.15      4.32 o 
   3   2  32        2.70        7.61      5.31 o 
  -4   3  32       25.18       24.41      9.29 o 
  -3   3  32       16.35       13.63      8.44 o 
  -2   3  32        0.20        0.44      7.46 o 
  -1   3  32      158.86      185.73      8.51 o 
   0   3  32      289.47      276.39      8.85 o 
   1   3  32       15.14       20.56      4.41 o 
   2   3  32       27.60       28.36      4.29 o 
   3   3  32        0.93        8.86      8.81 o 
  -4   4  32        4.20        4.40      9.07 o 
  -3   4  32        0.87        5.57      8.27 o 
  -2   4  32       14.75       17.10      7.77 o 
  -1   4  32       10.55        8.60      7.08 o 
   0   4  32        4.53       13.14      4.97 o 
   1   4  32        2.44        5.75      4.19 o 
   2   4  32        3.25       11.09      7.99 o 
  -3   5  32        1.06        8.44      8.76 o 
  -2   5  32       16.44       21.06      8.18 o 
  -1   5  32       90.13       93.33      9.75 o 
   0   5  32       34.55       41.36      8.50 o 
   1   5  32       40.97       51.88      6.80 o 
   2   5  32      207.02      203.13     12.38 o 
  -2   6  32       14.96        8.33      9.17 o 
  -1   6  32        3.51       10.09      9.31 o 
   1   6  32       31.67       29.73      8.67 o 
  -4   1  33        1.37        0.79      7.28 o 
  -3   1  33        5.64       17.99      9.17 o 
  -2   1  33        0.04        4.63      5.41 o 
  -1   1  33       34.59       38.25      5.58 o 
   0   1  33        7.99       16.69      5.34 o 
   1   1  33        1.20        5.49      5.64 o 
   2   1  33        1.69        3.82      5.53 o 
   3   1  33        1.32        9.35      4.56 o 
  -3   2  33       27.21       37.32      9.54 o 
  -2   2  33      141.63      142.12      7.86 o 
  -1   2  33      108.28      106.16      7.40 o 
   0   2  33        8.46       23.36      5.56 o 
   1   2  33        2.84        8.90      4.34 o 
   2   2  33        6.64        9.18      4.11 o 
   3   2  33        1.68       10.51      9.41 o 
  -3   3  33       10.57        9.00      7.25 o 
  -2   3  33        9.12       22.97      7.89 o 
  -1   3  33      189.08      201.74      8.81 o 
   0   3  33      153.50      185.17      6.59 o 
   1   3  33       22.00       31.78      4.91 o 
   2   3  33        3.68        6.67      4.44 o 
  -3   4  33       31.01       27.31      8.48 o 
  -2   4  33       12.47       19.80      9.07 o 
  -1   4  33       53.69       57.00      9.18 o 
   0   4  33        3.21        6.64      5.57 o 
   1   4  33      102.77      111.93      6.16 o 
   2   4  33       22.79       31.42      7.96 o 
  -2   5  33       18.00       26.29      9.70 o 
  -1   5  33        1.68        1.70      7.66 o 
   0   5  33       16.74       19.19      8.95 o 
   1   5  33        3.68       -0.04      8.77 o 
   1   6  33        2.04       -3.67      7.55 o 
  -3   0  34       97.85       84.71      9.69 o 
  -2   0  34       31.31       28.30      8.09 o 
  -1   0  34        6.61        4.92      7.25 o 
   0   0  34        0.80        2.39      6.44 o 
   1   0  34       55.35       58.61      9.58 o 
   2   0  34        9.33        2.60      7.04 o 
   3   0  34        0.15       -2.33      8.52 o 
  -4   1  34        4.40        1.33      8.29 o 
  -3   1  34       38.19       34.38      9.37 o 
  -2   1  34       53.04       67.00      6.83 o 
  -1   1  34       20.08       26.99      6.10 o 
   0   1  34        6.00        6.98      5.17 o 
   1   1  34        0.06        8.16      5.63 o 
   2   1  34       12.53       14.66      5.70 o 
   3   1  34      211.69      219.68     11.66 o 
  -3   2  34        8.77        6.75      7.64 o 
  -2   2  34        0.02        3.30      5.16 o 
  -1   2  34       98.37      107.17      6.97 o 
   0   2  34        0.36        7.65      5.97 o 
   1   2  34        0.42       -2.63      4.12 o 
   2   2  34       66.77       62.24      5.36 o 
  -3   3  34       22.27       30.96      9.66 o 
  -2   3  34       17.55       22.54      9.15 o 
  -1   3  34       14.03       18.76      5.66 o 
   0   3  34      137.01      152.28     11.10 o 
   1   3  34       38.45       37.11      4.83 o 
   2   3  34        0.02       -1.22      4.73 o 
  -2   4  34        2.15        3.69      7.89 o 
  -1   4  34        3.93       11.39      8.58 o 
   0   4  34       24.10       43.93      6.79 o 
   1   4  34       21.58       19.89      5.01 o 
   2   4  34        1.62        2.23      8.32 o 
   1   5  34      123.06      123.48     10.48 o 
  -2   1  35        1.27        9.73      5.61 o 
  -1   1  35       33.69       34.75      5.66 o 
   0   1  35        2.61        2.98      5.11 o 
   1   1  35       39.91       38.50      6.15 o 
   2   1  35        4.61        7.91      5.50 o 
   3   1  35        2.05        8.91      8.60 o 
  -2   2  35       36.40       43.64      6.57 o 
  -1   2  35      212.51      213.32      9.24 o 
   0   2  35      126.99      120.31      7.60 o 
   1   2  35        4.19        4.02      4.34 o 
   2   2  35        5.25        5.75      4.78 o 
  -2   3  35        6.10        5.58      7.49 o 
  -1   3  35       47.94       52.49      6.28 o 
   0   3  35       46.82       49.84      6.96 o 
   1   3  35       60.24       62.55      5.55 o 
   2   3  35        5.02        5.97      6.29 o 
   0   4  35      296.77      325.74     14.40 o 
   1   4  35        6.44        3.49      5.60 o 
   1   5  35       84.25       97.94     10.40 o 
  -2   0  36       22.79       27.30      9.78 o 
  -1   0  36       51.73       46.64      9.64 o 
   0   0  36        5.61        2.85      8.99 o 
   1   0  36        4.65        8.04      8.72 o 
   2   0  36        0.02        0.95      7.82 o 
  -1   1  36        9.39       23.48      6.44 o 
   0   1  36        1.29        0.51      5.66 o 
   1   1  36        5.32        6.43      5.77 o 
   2   1  36       13.65        7.41      5.91 o 
   3   1  36        2.76        3.16      8.74 o 
  -1   2  36       80.73      100.82      7.99 o 
   0   2  36       83.46       96.61      7.96 o 
   1   2  36        2.33       -0.46      5.79 o 
   2   2  36        0.10       -0.25      5.29 o 
  -1   3  36        0.91       -5.18      9.06 o 
   0   3  36       17.09       27.01      9.50 o 
   1   3  36       56.61       59.63      6.99 o 
   0   4  36        0.00        4.74      7.84 o 
   1   4  36        0.20        1.81      5.70 o 
  -1   1  37       76.67       90.47     10.29 o 
   0   1  37        0.10       -1.28      6.40 o 
   1   1  37        6.35        6.99      8.62 o 
   2   1  37        7.74       10.97      8.68 o 
   0   2  37       42.99       47.62      8.99 o 
   1   2  37        6.14       11.30      8.96 o 
   2   2  37        4.10        1.94      8.10 o 
   0   3  37       84.86       90.01     10.24 o 
   1   3  37        0.09        2.97      5.27 o 
                                                 
